# Supplementary material for: Molecular mapping of interstitial lung disease reveals a phenotypically distinct senescent basal epithelial cell population
Source: JCI Insight. 2021 Apr 22;6(8):e143626. doi: 10.1172/jci.insight.143626 (PMC8119199; doi:10.1172/jci.insight.143626)
Supplement: Supplemental Table 5 [file jciinsight-6-143626-s027.xlsx]

## Sheet: Sheet1
Supplemental Table 5.
Differential gene expression across clusters in scRNA-seq data set for the epithelial population
Cluster	Cell	Gene	AvgLogFC	ClusterDetection	OtherDetection	Adj. P - Value
0	ATII	SFTPC	1.49978	0.994	0.826	0
0	ATII	PGC	1.40507	0.79	0.232	0
0	ATII	SFTPA1	1.31272	0.99	0.572	0
0	ATII	FASN	1.15739	0.657	0.219	0
0	ATII	SFTPD	1.11998	0.865	0.316	0
0	ATII	SFTPA2	1.10533	0.976	0.636	0
0	ATII	NAPSA	1.08934	0.988	0.517	0
0	ATII	SFTA2	1.07435	0.971	0.493	0
0	ATII	FABP5	1.06052	0.789	0.398	0
0	ATII	C11orf96	1.03272	0.702	0.262	0
0	ATII	DBI	1.01408	0.91	0.639	0
0	ATII	PLIN2	1.00533	0.525	0.215	0
0	ATII	CPB2	0.974593	0.353	0.074	0
0	ATII	SFTPB	0.945754	0.999	0.82	0
0	ATII	SELENOP	0.900652	0.767	0.438	0
0	ATII	ABCA3	0.892035	0.611	0.198	0
0	ATII	PEBP4	0.88704	0.628	0.197	0
0	ATII	LPCAT1	0.861754	0.698	0.313	0
0	ATII	SCD	0.852773	0.485	0.155	0
0	ATII	FTL	0.849949	0.999	0.975	0
0	ATII	NUPR1	0.829511	0.846	0.63	0
0	ATII	HOPX	0.828522	0.727	0.4	0
0	ATII	FGGY	0.82096	0.649	0.32	0
0	ATII	CTSH	0.817402	0.878	0.677	0
0	ATII	MFSD2A	0.79764	0.628	0.283	0
0	ATII	LAMP3	0.79466	0.568	0.183	0
0	ATII	AK1	0.79334	0.565	0.247	0
0	ATII	DCXR	0.792888	0.676	0.389	0
0	ATII	SNHG5	0.784391	0.886	0.704	0
0	ATII	CA2	0.772097	0.429	0.109	0
0	ATII	NNMT	0.764634	0.528	0.326	0
0	ATII	MSMO1	0.757358	0.601	0.329	0
0	ATII	SLC6A14	0.753533	0.445	0.18	0
0	ATII	SOD3	0.75305	0.589	0.263	0
0	ATII	GOLIM4	0.752605	0.385	0.182	0
0	ATII	PLA2G1B	0.731053	0.442	0.115	0
0	ATII	AQP1	0.725379	0.507	0.188	0
0	ATII	LRRK2	0.725343	0.452	0.134	0
0	ATII	NPC2	0.718957	0.99	0.876	0
0	ATII	AGPAT2	0.707952	0.61	0.37	0
0	ATII	CHP1	0.692789	0.612	0.394	0
0	ATII	WIF1	0.690942	0.496	0.2	0
0	ATII	FDPS	0.688964	0.593	0.39	0
0	ATII	SLC34A2	0.67462	0.868	0.665	0
0	ATII	MID1IP1	0.667677	0.514	0.262	0
0	ATII	TFPI	0.666096	0.593	0.361	0
0	ATII	BRI3	0.655343	0.729	0.539	0
0	ATII	AREG	0.654878	0.69	0.457	0
0	ATII	SDR16C5	0.653665	0.547	0.287	0
0	ATII	AP000357.2	0.645912	0.278	0.066	0
0	ATII	HMGCS1	0.627196	0.439	0.232	0
0	ATII	TMEM97	0.619962	0.345	0.117	0
0	ATII	RGS16	0.619709	0.396	0.164	0
0	ATII	INSIG1	0.61757	0.519	0.291	0
0	ATII	NFKBIA	0.611968	0.877	0.75	0
0	ATII	SERPINA1	0.608736	0.78	0.581	0
0	ATII	NRGN	0.60846	0.413	0.134	0
0	ATII	SLC22A31	0.603759	0.509	0.226	0
0	ATII	ALOX15B	0.601176	0.363	0.103	0
0	ATII	SELENBP1	0.600237	0.576	0.356	0
0	ATII	MALL	0.595988	0.604	0.371	0
0	ATII	TACC2	0.593055	0.478	0.266	0
0	ATII	RPS27	0.588312	0.999	0.997	0
0	ATII	RPL21	0.586218	0.992	0.982	0
0	ATII	CACNA2D2	0.577151	0.34	0.097	0
0	ATII	HHIP	0.576333	0.287	0.078	0
0	ATII	MUC1	0.562585	0.873	0.73	0
0	ATII	ALPL	0.561748	0.408	0.17	0
0	ATII	MGST1	0.561447	0.938	0.838	0
0	ATII	CLDN18	0.56002	0.356	0.104	0
0	ATII	C2	0.555982	0.453	0.201	0
0	ATII	PEG10	0.552808	0.403	0.189	0
0	ATII	CITED2	0.552789	0.576	0.388	0
0	ATII	SNHG7	0.551471	0.518	0.332	0
0	ATII	DHCR24	0.547901	0.638	0.467	0
0	ATII	SLC39A8	0.547621	0.421	0.167	0
0	ATII	CXCL2	0.544482	0.908	0.75	0
0	ATII	ACSL4	0.542273	0.378	0.184	0
0	ATII	ETV1	0.539667	0.309	0.1	0
0	ATII	SPTSSA	0.535589	0.653	0.486	0
0	ATII	TMEM243	0.534546	0.452	0.23	0
0	ATII	SLC25A5	0.530371	0.777	0.682	0
0	ATII	S100A14	0.525379	0.711	0.539	0
0	ATII	GKN2	0.523131	0.4	0.172	0
0	ATII	ZNF385B	0.519301	0.288	0.079	0
0	ATII	BMP2	0.511814	0.344	0.136	0
0	ATII	DLC1	0.495275	0.371	0.147	0
0	ATII	GAS5	0.487703	0.816	0.695	0
0	ATII	DRAM1	0.483378	0.403	0.193	0
0	ATII	FMO5	0.478733	0.253	0.079	0
0	ATII	GLS	0.476284	0.466	0.259	0
0	ATII	LRRC75A-AS1	0.47083	0.876	0.809	0
0	ATII	ICAM4	0.469325	0.3	0.12	0
0	ATII	RPS12	0.469044	0.988	0.966	0
0	ATII	CPM	0.460217	0.387	0.166	0
0	ATII	PARM1	0.459968	0.371	0.173	0
0	ATII	TMEM2	0.455327	0.332	0.144	0
0	ATII	CEBPD	0.453018	0.837	0.727	0
0	ATII	SDC4	0.450708	0.86	0.79	0
0	ATII	PLA2G4F	0.450306	0.229	0.057	0
0	ATII	CRTAC1	0.443817	0.316	0.106	0
0	ATII	RPL34	0.43424	0.997	0.993	0
0	ATII	BMP1	0.432172	0.218	0.072	0
0	ATII	CEBPA	0.4026	0.244	0.09	0
0	ATII	CSF3R	0.402541	0.22	0.055	0
0	ATII	SUSD2	0.402168	0.406	0.202	0
0	ATII	HSD17B6	0.399117	0.309	0.105	0
0	ATII	RPS28	0.393274	0.997	0.988	0
0	ATII	CHI3L2	0.390693	0.223	0.077	0
0	ATII	RPL12	0.363224	0.994	0.981	0
0	ATII	RPS29	0.355557	0.989	0.984	0
0	ATII	PIP5K1B	0.350414	0.227	0.076	0
0	ATII	AC116407.1	0.341637	0.17	0.049	0
0	ATII	RPL23A	0.341164	0.983	0.97	0
0	ATII	P3H2	0.316355	0.228	0.073	0
0	ATII	RPS18	0.302908	0.997	0.989	0
0	ATII	RPS14	0.30208	0.997	0.991	0
0	ATII	VEPH1	0.300197	0.224	0.076	0
0	ATII	ESAM	0.298566	0.236	0.082	0
0	ATII	NEAT1	0.282943	0.99	0.979	0
0	ATII	RPS5	0.272287	0.964	0.95	0
0	ATII	CLIC2	0.270844	0.232	0.083	0
0	ATII	PTMA	-0.304961	0.978	0.991	0
0	ATII	ST6GALNAC1	-0.367029	0.033	0.219	0
0	ATII	BACE2	-0.39342	0.066	0.271	0
0	ATII	MT-CO3	-0.411887	0.872	0.969	0
0	ATII	RHOV	-0.411972	0.022	0.202	0
0	ATII	WEE1	-0.420796	0.109	0.328	0
0	ATII	SOX2	-0.440121	0.009	0.191	0
0	ATII	CP	-0.445555	0.015	0.226	0
0	ATII	TSPAN6	-0.461155	0.044	0.248	0
0	ATII	UBB	-0.464309	0.892	0.957	0
0	ATII	TMEM59	-0.489174	0.588	0.798	0
0	ATII	DNAJA4	-0.503025	0.043	0.263	0
0	ATII	SELENOW	-0.504747	0.51	0.761	0
0	ATII	CHST9	-0.516397	0.004	0.202	0
0	ATII	HLA-A	-0.529704	0.571	0.811	0
0	ATII	CTSB	-0.535462	0.283	0.523	0
0	ATII	GSTP1	-0.54301	0.897	0.961	0
0	ATII	TMEM123	-0.543261	0.262	0.549	0
0	ATII	MT-CO1	-0.555877	0.941	0.985	0
0	ATII	PFN2	-0.569936	0.053	0.277	0
0	ATII	S100A11	-0.576124	0.827	0.952	0
0	ATII	MYADM	-0.580687	0.116	0.364	0
0	ATII	KRT8	-0.58812	0.666	0.875	0
0	ATII	HSBP1	-0.590107	0.455	0.679	0
0	ATII	CYP4B1	-0.590963	0.199	0.42	0
0	ATII	HLA-DRB5	-0.592767	0.199	0.415	0
0	ATII	FHL2	-0.595095	0.017	0.26	0
0	ATII	PKM	-0.595276	0.45	0.676	0
0	ATII	HES4	-0.604127	0.115	0.389	0
0	ATII	RGCC	-0.616218	0.154	0.383	0
0	ATII	APP	-0.631904	0.165	0.462	0
0	ATII	NUDC	-0.632405	0.336	0.551	0
0	ATII	MUC4	-0.640837	0.035	0.306	0
0	ATII	DDIT4	-0.645458	0.129	0.36	0
0	ATII	ITM2B	-0.645504	0.571	0.825	0
0	ATII	ACTG1	-0.656583	0.686	0.905	0
0	ATII	PDLIM4	-0.683575	0.052	0.355	0
0	ATII	TCTEX1D2	-0.686638	0.03	0.215	0
0	ATII	SRI	-0.686954	0.37	0.642	0
0	ATII	SYT8	-0.687191	0.018	0.223	0
0	ATII	CFAP126	-0.692373	0.004	0.173	0
0	ATII	WDR86-AS1	-0.701618	0.005	0.192	0
0	ATII	LRRC46	-0.702754	0.007	0.186	0
0	ATII	UFC1	-0.709754	0.309	0.522	0
0	ATII	ROPN1L	-0.712032	0.004	0.173	0
0	ATII	S100P	-0.733076	0.068	0.295	0
0	ATII	KLK11	-0.734401	0.024	0.297	0
0	ATII	KRT19	-0.739868	0.659	0.868	0
0	ATII	AC007906.2	-0.745947	0.006	0.206	0
0	ATII	AGR2	-0.747698	0.396	0.622	0
0	ATII	MARCKS	-0.752324	0.037	0.356	0
0	ATII	SLC44A4	-0.762155	0.115	0.38	0
0	ATII	CRIP2	-0.78695	0.081	0.463	0
0	ATII	KRT5	-0.795247	0.005	0.174	0
0	ATII	FXYD3	-0.797698	0.546	0.818	0
0	ATII	TSPAN8	-0.806133	0.054	0.301	0
0	ATII	SNTN	-0.808756	0.003	0.174	0
0	ATII	FOXJ1	-0.812587	0.019	0.2	0
0	ATII	PLAC8	-0.818137	0.007	0.253	0
0	ATII	FAM92B	-0.82123	0.005	0.194	0
0	ATII	RND3	-0.825902	0.108	0.416	0
0	ATII	PERP	-0.831114	0.335	0.63	0
0	ATII	SOX4	-0.850773	0.268	0.599	0
0	ATII	CIB1	-0.852324	0.459	0.699	0
0	ATII	IFITM1	-0.85296	0.435	0.674	0
0	ATII	RARRES1	-0.85855	0.012	0.247	0
0	ATII	TSPAN19	-0.87775	0.004	0.174	0
0	ATII	HSP90AA1	-0.879977	0.643	0.899	0
0	ATII	MORN5	-0.894853	0.005	0.201	0
0	ATII	PLPP2	-0.908246	0.057	0.479	0
0	ATII	MUC5B	-0.915629	0.021	0.236	0
0	ATII	C12orf75	-0.917536	0.019	0.242	0
0	ATII	AC013264.1	-0.921451	0.007	0.193	0
0	ATII	C11orf88	-0.923317	0.006	0.195	0
0	ATII	GSN	-0.927496	0.242	0.556	0
0	ATII	LY6E	-0.927543	0.277	0.643	0
0	ATII	ANXA2	-0.930357	0.547	0.89	0
0	ATII	DYNLL1	-0.932029	0.519	0.718	0
0	ATII	CAPSL	-0.940319	0.007	0.202	0
0	ATII	DYNLRB2	-0.949182	0.012	0.209	0
0	ATII	MS4A8	-0.951286	0.009	0.275	0
0	ATII	CYBA	-0.958285	0.169	0.614	0
0	ATII	TMEM45A	-0.965919	0.033	0.331	0
0	ATII	CCDC78	-0.977588	0.011	0.222	0
0	ATII	ZMYND10	-0.977916	0.017	0.225	0
0	ATII	AQP5	-1.0053	0.036	0.37	0
0	ATII	MDK	-1.0309	0.055	0.427	0
0	ATII	SERPINF1	-1.05061	0.072	0.478	0
0	ATII	GSTA1	-1.08061	0.019	0.306	0
0	ATII	MGP	-1.08441	0.057	0.266	0
0	ATII	C9orf116	-1.09927	0.03	0.241	0
0	ATII	PSENEN	-1.10688	0.234	0.492	0
0	ATII	C5orf49	-1.10787	0.029	0.243	0
0	ATII	ODF3B	-1.11237	0.11	0.361	0
0	ATII	PIFO	-1.11356	0.081	0.273	0
0	ATII	IFI27	-1.12243	0.144	0.383	0
0	ATII	IGFBP2	-1.1341	0.026	0.387	0
0	ATII	CD24	-1.13613	0.102	0.473	0
0	ATII	MIR205HG	-1.16486	0.019	0.31	0
0	ATII	TIMP1	-1.19986	0.149	0.57	0
0	ATII	CETN2	-1.24599	0.195	0.41	0
0	ATII	TFF3	-1.29881	0.081	0.366	0
0	ATII	KRT15	-1.31111	0.078	0.302	0
0	ATII	RSPH1	-1.35475	0.027	0.254	0
0	ATII	MMP7	-1.35676	0.107	0.433	0
0	ATII	WFDC2	-1.38949	0.727	0.914	0
0	ATII	SCGB3A2	-1.43809	0.568	0.844	0
0	ATII	CLU	-1.49612	0.197	0.654	0
0	ATII	CRIP1	-1.50067	0.173	0.556	0
0	ATII	C1orf194	-1.60905	0.018	0.279	0
0	ATII	C20orf85	-1.66307	0.015	0.274	0
0	ATII	FAM183A	-1.70977	0.015	0.285	0
0	ATII	TSPAN1	-1.74824	0.057	0.506	0
0	ATII	IGFBP7	-1.74856	0.063	0.457	0
0	ATII	LCN2	-1.86604	0.17	0.543	0
0	ATII	SAA2	-1.89882	0.062	0.407	0
0	ATII	C9orf24	-1.95671	0.027	0.329	0
0	ATII	TPPP3	-1.98987	0.299	0.554	0
0	ATII	TMEM190	-2.00676	0.019	0.28	0
0	ATII	SAA1	-2.25385	0.091	0.509	0
0	ATII	S100A2	-2.32177	0.204	0.566	0
0	ATII	CAPS	-2.4212	0.073	0.466	0
0	ATII	SCGB3A1	-2.48086	0.695	0.947	0
0	ATII	KRT17	-2.59407	0.153	0.578	0
0	ATII	BPIFB1	-2.91894	0.186	0.677	0
0	ATII	SCGB1A1	-3.10025	0.778	0.96	0
0	ATII	PTGES3	-0.547191	0.419	0.631	1.27356e-302
0	ATII	CFH	-0.347748	0.034	0.222	6.00194e-302
0	ATII	FAM177A1	0.53058	0.662	0.516	7.67916e-302
0	ATII	HPCAL1	0.378105	0.306	0.135	1.20824e-300
0	ATII	SOD1	-0.476138	0.492	0.705	1.79479e-300
0	ATII	MVD	0.509324	0.352	0.174	2.64239e-299
0	ATII	HS3ST1	-0.343735	0.005	0.171	4.817e-299
0	ATII	LGI3	0.250766	0.15	0.039	5.19035e-298
0	ATII	ALDH1A1	-0.498366	0.221	0.431	7.99962e-298
0	ATII	RPS26	0.468614	0.909	0.879	9.32443e-298
0	ATII	MARCKSL1	-0.392186	0.053	0.245	1.52867e-297
0	ATII	RSPH9	-0.664674	0.005	0.171	1.71984e-297
0	ATII	TEKT1	-0.632451	0.003	0.166	2.10821e-297
0	ATII	C1orf21	0.384646	0.319	0.145	5.05242e-296
0	ATII	ODF2L	-0.519054	0.108	0.31	5.88091e-295
0	ATII	FAM229B	-0.763731	0.057	0.244	8.65353e-295
0	ATII	DUOX1	0.429897	0.368	0.183	2.43452e-294
0	ATII	FADS1	0.399315	0.229	0.086	4.12403e-293
0	ATII	AL162511.1	0.363936	0.204	0.07	2.03951e-291
0	ATII	HSPB8	0.307752	0.26	0.104	2.14987e-291
0	ATII	CFAP73	-0.621575	0.005	0.166	1.06403e-290
0	ATII	APOD	-0.532621	0.032	0.212	1.58336e-290
0	ATII	C4orf48	-0.474147	0.111	0.32	1.86882e-290
0	ATII	TACSTD2	-0.511074	0.6	0.806	2.4225e-290
0	ATII	MT-ND4	-0.370649	0.752	0.934	7.50536e-290
0	ATII	LTF	-1.08447	0.03	0.209	1.45161e-289
0	ATII	IDI1	0.506078	0.471	0.286	5.39317e-289
0	ATII	ERG28	0.530953	0.456	0.274	1.95995e-288
0	ATII	TUBA1A	-0.866588	0.186	0.385	2.41425e-288
0	ATII	EZR	-0.377874	0.687	0.87	2.38617e-285
0	ATII	C8orf4	0.500401	0.686	0.526	7.60841e-285
0	ATII	CFAP53	-0.730965	0.006	0.165	3.25074e-283
0	ATII	AKR1C3	-0.377199	0.025	0.196	3.32447e-281
0	ATII	RPS3	0.261209	0.977	0.959	4.46979e-281
0	ATII	HOXD1	0.279535	0.207	0.073	2.80458e-280
0	ATII	GAS6	-0.388058	0.044	0.226	5.61476e-280
0	ATII	EFCAB1	-0.589076	0.004	0.159	3.38316e-278
0	ATII	WDR38	-0.634826	0.004	0.158	5.99498e-277
0	ATII	DNALI1	-0.653726	0.068	0.251	8.09759e-277
0	ATII	WDR54	-0.740433	0.052	0.228	1.62697e-276
0	ATII	PRDX1	-0.411611	0.521	0.739	1.64911e-276
0	ATII	ACSL1	0.356843	0.317	0.148	8.48772e-276
0	ATII	HSPB1	-0.575633	0.779	0.908	2.9972e-275
0	ATII	ALDH1A3	-0.347802	0.021	0.187	3.3575e-275
0	ATII	DYDC2	-0.639543	0.003	0.156	6.86558e-275
0	ATII	RPL23	0.308037	0.858	0.878	1.14304e-274
0	ATII	H2AFJ	-0.514763	0.3	0.505	1.18295e-274
0	ATII	GLUL	-0.433484	0.408	0.615	1.78938e-274
0	ATII	APOC1	0.478983	0.389	0.211	2.45795e-274
0	ATII	ADGRF5	0.455423	0.438	0.25	4.11151e-274
0	ATII	NUCB2	-0.495613	0.145	0.346	6.30864e-274
0	ATII	LGALS1	-0.669403	0.059	0.242	6.91106e-272
0	ATII	MMP1	-1.58791	0.037	0.212	5.80625e-271
0	ATII	ETV5	0.377464	0.219	0.083	1.02689e-270
0	ATII	LDLRAD1	-0.619212	0.003	0.153	2.80464e-269
0	ATII	RPL6	0.260393	0.92	0.926	3.53328e-268
0	ATII	GRAMD2B	-0.310053	0.038	0.211	3.92284e-268
0	ATII	DUSP23	-0.490378	0.355	0.555	8.88024e-268
0	ATII	TIFA	0.54436	0.282	0.129	1.91766e-267
0	ATII	HSP90B1	-0.390308	0.362	0.58	2.92097e-267
0	ATII	TEKT2	-0.555139	0.005	0.157	5.98506e-267
0	ATII	TMEM41B	0.441599	0.409	0.229	3.64811e-266
0	ATII	TAGLN2	-0.346446	0.563	0.783	5.99951e-266
0	ATII	PALLD	-0.346286	0.015	0.172	1.12958e-265
0	ATII	CATSPERD	-0.594729	0.003	0.151	2.33924e-265
0	ATII	HSP90AB1	-0.417197	0.718	0.888	2.99583e-265
0	ATII	CXCL6	-0.635783	0.019	0.178	2.98179e-264
0	ATII	VSTM2L	-0.377658	0.017	0.175	5.14878e-264
0	ATII	DST	-0.746521	0.015	0.171	6.31725e-264
0	ATII	TMEM163	0.28232	0.227	0.088	1.96377e-263
0	ATII	SARAF	-0.51386	0.322	0.517	7.78615e-263
0	ATII	CLDN3	-0.649594	0.279	0.474	1.1228e-262
0	ATII	SCPEP1	-0.428548	0.202	0.403	2.10728e-262
0	ATII	CYTOR	-0.403169	0.048	0.222	2.66373e-262
0	ATII	RUVBL2	-0.540042	0.106	0.291	6.6932e-261
0	ATII	CCDC170	-0.566146	0.002	0.148	8.02406e-261
0	ATII	MORN2	-0.850407	0.109	0.288	2.83242e-260
0	ATII	SH3BGRL3	-0.484792	0.42	0.619	5.03675e-260
0	ATII	MACROD2	0.404895	0.334	0.165	7.8204e-260
0	ATII	GADD45A	-0.581729	0.194	0.39	9.67216e-260
0	ATII	KIF9	-0.671318	0.114	0.296	4.33269e-259
0	ATII	C11orf97	-0.567585	0.003	0.149	5.65352e-259
0	ATII	CD164L2	-0.672166	0.025	0.183	7.37994e-259
0	ATII	FAM166B	-0.570736	0.003	0.149	8.19057e-259
0	ATII	KRT7	-0.535957	0.507	0.7	4.33973e-258
0	ATII	C9orf135	-0.530798	0.007	0.154	5.37301e-257
0	ATII	SNX30	0.3729	0.247	0.103	5.87687e-257
0	ATII	RILP	0.363689	0.287	0.132	1.17844e-256
0	ATII	CADM1	0.38	0.374	0.196	1.39428e-256
0	ATII	TUBA4B	-0.532098	0.003	0.148	3.08503e-256
0	ATII	CCDC146	-0.569719	0.003	0.146	9.25681e-256
0	ATII	MIR4435-2HG	-0.382253	0.039	0.204	9.77541e-256
0	ATII	MT-TV	-0.522845	0.121	0.317	2.7071e-255
0	ATII	SMIM22	-0.658498	0.429	0.618	3.28483e-255
0	ATII	TUSC3	-0.400246	0.056	0.226	1.188e-253
0	ATII	HMGB3	-0.45464	0.134	0.329	2.35694e-253
0	ATII	PSME2	-0.320016	0.292	0.508	2.08289e-251
0	ATII	ICAM1	0.458503	0.655	0.511	2.39918e-249
0	ATII	ASRGL1	0.266945	0.162	0.052	5.51073e-249
0	ATII	PID1	0.311265	0.234	0.097	6.72493e-249
0	ATII	CCDC17	-0.53083	0.007	0.15	1.72553e-248
0	ATII	TINAGL1	-0.400962	0.033	0.192	3.46689e-248
0	ATII	IK	-0.653394	0.193	0.387	3.63794e-248
0	ATII	PFKFB2	0.354602	0.235	0.097	7.60903e-248
0	ATII	RIIAD1	-0.53085	0.004	0.144	1.48825e-246
0	ATII	UCP2	-0.436061	0.073	0.244	2.00424e-246
0	ATII	SLC27A3	0.339522	0.231	0.095	2.01046e-246
0	ATII	SSBP4	-0.459973	0.089	0.267	4.01761e-246
0	ATII	SERPINB5	-0.55165	0.006	0.148	4.67869e-246
0	ATII	CYP51A1	0.45222	0.412	0.244	1.10138e-245
0	ATII	SIX1	-0.308469	0.008	0.151	7.52967e-245
0	ATII	POLR2I	-0.662444	0.329	0.519	4.31327e-244
0	ATII	SOCS3	0.568457	0.604	0.452	1.04758e-243
0	ATII	MSMB	-1.15497	0.044	0.203	1.97686e-242
0	ATII	AL121899.1	-0.541882	0.004	0.141	9.01099e-241
0	ATII	VMO1	-0.495525	0.015	0.16	8.63798e-240
0	ATII	AL357093.2	-0.596399	0.003	0.14	9.7795e-240
0	ATII	CSF2	0.376886	0.131	0.037	2.39858e-239
0	ATII	CDHR3	-0.538959	0.01	0.151	3.01684e-239
0	ATII	ERICH3	-0.530223	0.004	0.14	4.63419e-239
0	ATII	UGCG	-0.369834	0.25	0.452	1.61818e-238
0	ATII	RNF145	0.407844	0.77	0.684	3.15526e-238
0	ATII	KRT18	-0.422469	0.746	0.88	1.67131e-237
0	ATII	B2M	-0.41206	0.962	0.987	2.42578e-237
0	ATII	CST6	-0.609161	0.03	0.18	1.76152e-236
0	ATII	GAPDH	-0.431713	0.661	0.845	2.89639e-235
0	ATII	HSPA1A	-0.479058	0.691	0.844	4.68548e-235
0	ATII	SLC2A3	0.376791	0.193	0.072	2.70518e-234
0	ATII	EIF2S2	0.53441	0.732	0.625	6.43669e-234
0	ATII	LSS	0.338612	0.207	0.082	4.06977e-232
0	ATII	C22orf15	-0.506669	0.003	0.136	1.0186e-231
0	ATII	UNC93B1	-0.414887	0.076	0.243	1.2718e-231
0	ATII	BMPR1B	-0.256796	0.003	0.137	5.5649e-231
0	ATII	DUSP1	-0.565797	0.641	0.797	9.62255e-231
0	ATII	FMO2	-0.323971	0.007	0.142	2.84444e-230
0	ATII	VIM	-0.662344	0.212	0.403	5.50215e-230
0	ATII	PRSS23	-0.399305	0.017	0.158	2.03954e-229
0	ATII	MT-CO2	-0.281883	0.913	0.977	2.52992e-229
0	ATII	HLA-B	-0.371278	0.684	0.843	7.95231e-229
0	ATII	PLEKHS1	-0.292879	0.003	0.134	1.10206e-228
0	ATII	DNAH5	-0.467345	0.032	0.181	1.73148e-228
0	ATII	C21orf58	-0.490736	0.008	0.142	2.69014e-228
0	ATII	DPCD	-0.58879	0.089	0.253	4.04811e-228
0	ATII	IGFBP5	-0.432343	0.002	0.132	1.03823e-227
0	ATII	C21orf59	-0.514462	0.126	0.299	2.44346e-227
0	ATII	PRR29	-0.439817	0.002	0.132	3.03473e-227
0	ATII	LRRIQ1	-0.522089	0.004	0.134	3.08149e-227
0	ATII	ARPC2	0.408357	0.675	0.57	3.63439e-227
0	ATII	LRRC23	-0.587661	0.042	0.192	5.84915e-227
0	ATII	PHLDA1	-0.450974	0.054	0.216	6.63562e-227
0	ATII	AC025154.2	-0.262005	0.014	0.153	6.21885e-226
0	ATII	DNAAF1	-0.439554	0.005	0.135	1.84816e-224
0	ATII	C2orf40	-0.650431	0.003	0.132	9.36473e-224
0	ATII	RARRES3	-0.447939	0.346	0.538	3.09177e-223
0	ATII	BST2	-0.408925	0.023	0.167	2.70958e-222
0	ATII	NANS	-0.330714	0.201	0.383	3.49552e-222
0	ATII	WFDC21P	-0.589811	0.043	0.193	5.48789e-222
0	ATII	SPEF1	-0.445684	0.004	0.133	1.22157e-221
0	ATII	RPS20	0.279754	0.919	0.94	1.02303e-220
0	ATII	ACSS2	0.41816	0.297	0.151	2.73543e-220
0	ATII	CYR61	-0.718277	0.396	0.581	3.5033e-220
0	ATII	LITAF	-0.348887	0.23	0.413	3.59714e-220
0	ATII	FAM216B	-0.456681	0.003	0.129	5.4446e-220
0	ATII	BLVRB	0.440964	0.579	0.452	8.24057e-220
0	ATII	DNAAF3	-0.445065	0.005	0.134	2.47857e-219
0	ATII	IFI6	-0.64114	0.143	0.326	4.68643e-219
0	ATII	CCDC153	-0.526419	0.029	0.172	4.7748e-219
0	ATII	MYL6	-0.278845	0.844	0.943	8.01347e-218
0	ATII	CST3	-0.353225	0.744	0.852	2.17109e-217
0	ATII	CFAP45	-0.457185	0.008	0.136	2.57002e-217
0	ATII	C4BPA	0.36581	0.332	0.177	1.02444e-216
0	ATII	PIP	-0.680535	0.003	0.127	6.2014e-216
0	ATII	MAPK15	-0.404024	0.009	0.139	1.20297e-215
0	ATII	2020-09-09	-0.302017	0.105	0.275	1.23694e-215
0	ATII	SAXO2	-0.469928	0.009	0.138	6.67844e-215
0	ATII	CFB	-0.282315	0.024	0.163	1.24515e-214
0	ATII	HSPB11	-0.598765	0.117	0.281	3.25332e-214
0	ATII	TGM2	-0.264515	0.013	0.145	4.78197e-214
0	ATII	SPAG6	-0.398857	0.003	0.127	8.51844e-214
0	ATII	STMND1	-0.40846	0.004	0.129	2.3598e-213
0	ATII	ASAH1	0.405859	0.648	0.552	2.47171e-213
0	ATII	CYP24A1	-0.476178	0.006	0.132	2.47998e-213
0	ATII	SPA17	-0.511697	0.03	0.168	2.23393e-212
0	ATII	GDF15	-0.54989	0.311	0.512	4.1807e-212
0	ATII	SNX25	0.252677	0.198	0.08	1.87248e-211
0	ATII	C10orf107	-0.356346	0.015	0.147	2.99782e-211
0	ATII	LGALSL	0.293355	0.217	0.093	8.22794e-211
0	ATII	RPL37	0.253855	0.929	0.946	2.22652e-210
0	ATII	ACAT2	0.408031	0.292	0.15	1.03557e-209
0	ATII	AKAP13	0.391464	0.42	0.26	1.43852e-209
0	ATII	TCF4	-0.305518	0.014	0.144	4.42074e-209
0	ATII	TRIM29	-0.271726	0.007	0.131	4.72649e-209
0	ATII	CENPM	-0.440925	0.01	0.136	7.17175e-209
0	ATII	CDHR4	-0.427965	0.003	0.123	9.13762e-209
0	ATII	LRRC26	-0.310158	0.002	0.122	1.32816e-208
0	ATII	ITGB4	-0.285041	0.015	0.145	4.1933e-208
0	ATII	LGALS3	-0.350066	0.525	0.723	1.36414e-207
0	ATII	AZIN1	-0.370585	0.185	0.364	1.52434e-207
0	ATII	PROM1	-0.286232	0.003	0.124	1.54897e-207
0	ATII	SPATS2L	-0.375813	0.219	0.396	2.05457e-207
0	ATII	PLAU	-0.588311	0.055	0.204	3.57574e-207
0	ATII	RND1	0.446731	0.291	0.148	3.67325e-207
0	ATII	P4HTM	-0.454414	0.112	0.272	7.15844e-207
0	ATII	H3F3A	-0.306462	0.726	0.871	9.70576e-207
0	ATII	PMM1	0.396975	0.39	0.229	9.98395e-207
0	ATII	CEACAM6	-0.583267	0.227	0.399	2.02697e-206
0	ATII	DNAJB6	-0.368536	0.344	0.522	3.87559e-206
0	ATII	DNAH12	-0.436367	0.002	0.121	4.87339e-206
0	ATII	GCLC	-0.281103	0.006	0.129	6.44377e-206
0	ATII	RASGRF1	0.293874	0.151	0.052	1.19414e-205
0	ATII	MNS1	-0.43125	0.004	0.124	1.72665e-205
0	ATII	SPAG8	-0.395758	0.003	0.122	1.60402e-203
0	ATII	EVA1C	-0.293141	0.089	0.25	2.28342e-203
0	ATII	ANKRD36C	-0.322902	0.023	0.154	3.6357e-203
0	ATII	PARD6B	0.458112	0.436	0.281	4.48394e-203
0	ATII	CLIC3	0.266786	0.244	0.111	2.46782e-202
0	ATII	ALDH3A1	-0.415031	0.015	0.141	9.85099e-202
0	ATII	NPNT	0.255773	0.227	0.101	9.87491e-201
0	ATII	CLIC6	-0.335462	0.057	0.204	2.94629e-200
0	ATII	ATP11A	0.27169	0.282	0.139	4.63519e-200
0	ATII	DGKD	0.267974	0.207	0.088	9.81624e-200
0	ATII	SPATA18	-0.439243	0.021	0.148	3.62216e-199
0	ATII	SERINC2	-0.312603	0.121	0.283	1.49672e-198
0	ATII	UBXN11	-0.456576	0.047	0.187	4.27397e-198
0	ATII	KLF4	-0.410071	0.131	0.299	1.00017e-197
0	ATII	RPS21	0.250334	0.889	0.919	1.41901e-197
0	ATII	DUOXA1	0.364307	0.321	0.174	2.38826e-197
0	ATII	CD82	-0.268494	0.074	0.225	5.04716e-197
0	ATII	IFT43	-0.43237	0.103	0.26	5.87256e-197
0	ATII	CCDC74A	-0.407624	0.008	0.126	7.04756e-197
0	ATII	GPR162	-0.369076	0.002	0.116	9.20405e-197
0	ATII	CLIC1	-0.30478	0.511	0.72	2.19587e-196
0	ATII	C5orf38	0.374886	0.377	0.223	2.22432e-196
0	ATII	C11orf70	-0.482883	0.028	0.157	5.65869e-196
0	ATII	TUBB4B	-0.552099	0.507	0.705	6.52298e-196
0	ATII	TMC5	-0.46068	0.377	0.553	1.35287e-195
0	ATII	DCDC2B	-0.38747	0.001	0.114	2.46601e-195
0	ATII	FABP6	-0.514362	0.007	0.124	3.27356e-195
0	ATII	SYTL1	-0.306442	0.091	0.245	4.54193e-194
0	ATII	WDR66	-0.379217	0.006	0.121	7.07859e-194
0	ATII	SAR1A	0.732132	0.569	0.44	8.42484e-194
0	ATII	CD9	-0.376063	0.863	0.932	3.01546e-193
0	ATII	ANKRD66	-0.395452	0.001	0.112	3.25945e-193
0	ATII	GOLT1A	0.251657	0.184	0.074	2.77816e-192
0	ATII	SPAG16	-0.436722	0.072	0.216	2.13595e-191
0	ATII	TCTEX1D4	-0.444155	0.01	0.128	2.23444e-191
0	ATII	BIK	-0.281617	0.056	0.2	7.6288e-191
0	ATII	KLK10	-0.276731	0.017	0.141	1.04694e-190
0	ATII	PCSK1N	-0.546507	0.081	0.227	1.67496e-190
0	ATII	SHISA2	0.396457	0.165	0.064	2.13002e-190
0	ATII	GADD45GIP1	-0.298173	0.335	0.519	3.03782e-190
0	ATII	MT-ND3	-0.348841	0.524	0.77	5.75412e-190
0	ATII	DRC1	-0.36166	0.001	0.111	6.89412e-190
0	ATII	YWHAH	-0.383806	0.243	0.417	9.26606e-190
0	ATII	LMO3	0.415909	0.43	0.273	1.84632e-189
0	ATII	RHOC	-0.332286	0.232	0.4	2.84726e-189
0	ATII	CCNO	-0.29746	0.005	0.118	8.67361e-189
0	ATII	TUBB	-0.413984	0.249	0.415	2.29583e-188
0	ATII	CFAP52	-0.353612	0.002	0.112	3.56861e-188
0	ATII	RPL36A	0.302232	0.925	0.89	3.91494e-188
0	ATII	ANXA11	-0.32309	0.353	0.532	6.19925e-188
0	ATII	SOD2	0.471046	0.673	0.582	3.07437e-187
0	ATII	SERPINB6	-0.341215	0.205	0.373	1.1436e-186
0	ATII	CYP4X1	-0.272535	0.035	0.166	1.62882e-186
0	ATII	MAOA	0.382901	0.376	0.23	1.65335e-186
0	ATII	CCDC173	-0.39179	0.003	0.113	5.30815e-186
0	ATII	TXNIP	0.486695	0.423	0.277	7.74221e-186
0	ATII	ENKUR	-0.369774	0.003	0.111	1.93009e-185
0	ATII	DNAJB13	-0.33771	0.003	0.111	1.30123e-184
0	ATII	SKP1	-0.281495	0.644	0.814	1.83499e-183
0	ATII	TSPAN4	0.319804	0.338	0.191	1.41766e-182
0	ATII	PSAP	-0.278726	0.471	0.65	1.81055e-182
0	ATII	BASP1	-0.329423	0.018	0.136	2.41508e-182
0	ATII	FSTL1	-0.260844	0.011	0.125	6.45956e-182
0	ATII	NFKBIZ	0.428054	0.595	0.487	1.22851e-181
0	ATII	KIF22	0.454287	0.413	0.266	1.24509e-181
0	ATII	HSPBP1	-0.376486	0.106	0.254	1.28015e-181
0	ATII	ACBD3-AS1	-0.343541	0.002	0.108	2.00133e-181
0	ATII	CLDN4	-0.395044	0.67	0.812	2.45817e-181
0	ATII	LBH	-0.352155	0.053	0.189	3.06866e-180
0	ATII	AKR1C1	-0.336111	0.179	0.34	7.17858e-180
0	ATII	BCAP31	-0.276307	0.325	0.5	4.10489e-179
0	ATII	AC084033.3	-0.413458	0.02	0.138	4.4448e-179
0	ATII	LMNA	-0.530525	0.61	0.764	5.05841e-179
0	ATII	C15orf48	-0.420358	0.032	0.157	6.83543e-179
0	ATII	GPR160	0.397061	0.267	0.139	7.24436e-179
0	ATII	DNAI2	-0.345033	0.002	0.107	7.4927e-179
0	ATII	RP1	-0.335218	0.004	0.11	2.34233e-178
0	ATII	MCCC1	0.320732	0.209	0.095	2.38737e-178
0	ATII	EFCAB10	-0.362827	0.006	0.113	9.76746e-178
0	ATII	SERPINF2	0.360137	0.261	0.135	3.86367e-177
0	ATII	SYNE2	-0.333494	0.089	0.233	4.68677e-177
0	ATII	FHAD1	-0.378891	0.001	0.105	1.04973e-176
0	ATII	TFCP2L1	0.304859	0.2	0.089	1.55132e-176
0	ATII	RABL2B	-0.423687	0.042	0.169	1.77671e-176
0	ATII	CD44	0.36151	0.467	0.322	2.24949e-176
0	ATII	LGALS3BP	-0.293142	0.428	0.602	3.09608e-176
0	ATII	FBP1	0.308164	0.314	0.176	1.56015e-175
0	ATII	FAM174A	-0.435962	0.142	0.291	2.47515e-175
0	ATII	PSCA	-0.455677	0.003	0.107	1.3962e-174
0	ATII	SCNN1B	-0.310524	0.071	0.209	2.18295e-174
0	ATII	TRIB1	0.477495	0.578	0.464	2.94052e-174
0	ATII	KLF6	0.342415	0.844	0.797	3.4519e-174
0	ATII	CALM2	-0.34441	0.891	0.954	5.18218e-174
0	ATII	CD99	-0.328855	0.198	0.358	8.29069e-174
0	ATII	AC004832.1	-0.332733	0.002	0.104	3.60771e-173
0	ATII	RBM3	0.41267	0.582	0.512	4.25554e-173
0	ATII	PNRC1	0.43972	0.611	0.55	5.09558e-173
0	ATII	RPS6KA2	0.283055	0.246	0.122	6.6916e-173
0	ATII	FGG	0.515964	0.103	0.03	4.11206e-172
0	ATII	DRC3	-0.338298	0.007	0.112	2.48231e-171
0	ATII	ACYP1	-0.332445	0.045	0.172	5.00329e-171
0	ATII	PPIL6	-0.359995	0.014	0.123	6.48028e-171
0	ATII	DYNLT1	-0.445796	0.454	0.619	9.86087e-171
0	ATII	CD83	0.324105	0.24	0.119	1.73577e-170
0	ATII	IQCD	-0.326185	0.011	0.119	1.75538e-170
0	ATII	IFT27	-0.499293	0.11	0.251	2.61986e-170
0	ATII	CCDC34	-0.294101	0.008	0.112	4.22343e-170
0	ATII	ARL3	-0.353604	0.122	0.268	8.77207e-170
0	ATII	RHOBTB2	0.327694	0.272	0.143	9.25978e-170
0	ATII	PDIA4	-0.255565	0.218	0.392	2.38968e-169
0	ATII	DSP	-0.311363	0.086	0.224	2.64963e-169
0	ATII	FAM3C	-0.284721	0.162	0.314	6.22357e-169
0	ATII	MT-RNR1	-0.319669	0.568	0.82	1.44955e-168
0	ATII	CTXN1	-0.306317	0.003	0.103	1.46165e-168
0	ATII	EID1	-0.263473	0.367	0.542	4.01842e-168
0	ATII	KLK12	-0.346747	0.006	0.108	4.43216e-168
0	ATII	CFAP157	-0.333278	0.002	0.102	5.08785e-168
0	ATII	TNFRSF21	-0.298069	0.134	0.284	6.93287e-168
0	ATII	ISYNA1	-0.252195	0.022	0.135	6.93564e-168
0	ATII	MT-TP	-0.291977	0.074	0.215	8.61124e-168
0	ATII	PSMB10	-0.265929	0.102	0.245	3.99782e-167
0	ATII	LXN	-0.284883	0.022	0.135	4.54819e-167
0	ATII	SSB	-0.329943	0.209	0.363	1.02886e-166
0	ATII	CKS2	0.389566	0.407	0.263	1.75196e-166
0	ATII	BANF1	-0.291655	0.355	0.525	2.87797e-166
0	ATII	DDR1	-0.273215	0.12	0.267	3.70882e-166
0	ATII	TBCB	-0.276937	0.163	0.316	2.531e-165
0	ATII	IFT22	-0.452201	0.092	0.226	4.33413e-165
0	ATII	MSI2	-0.284941	0.078	0.215	5.58368e-165
0	ATII	CTSD	-0.305278	0.457	0.63	7.10965e-165
0	ATII	CEP126	-0.331158	0.008	0.11	1.05175e-164
0	ATII	C19orf33	-0.375868	0.501	0.671	2.32898e-164
0	ATII	TMC4	-0.291909	0.129	0.278	3.0205e-164
0	ATII	S100A16	-0.38506	0.317	0.476	3.07363e-164
0	ATII	IQCG	-0.362953	0.018	0.127	3.52926e-164
0	ATII	BBOF1	-0.397415	0.028	0.144	6.51835e-164
0	ATII	NDUFA1	-0.269758	0.578	0.742	1.33154e-163
0	ATII	TUFM	-0.288285	0.373	0.542	1.71948e-163
0	ATII	FANK1	-0.333079	0.013	0.117	3.70504e-162
0	ATII	TAOK3	0.274855	0.239	0.12	1.4516e-161
0	ATII	NELFE	-0.318085	0.135	0.281	2.60782e-161
0	ATII	TRIM2	-0.267948	0.138	0.288	4.67995e-161
0	ATII	MLF1	-0.427923	0.172	0.313	8.30991e-161
0	ATII	PLEC	-0.292824	0.086	0.221	1.86104e-160
0	ATII	TMEM231	-0.319612	0.01	0.111	4.4169e-160
0	ATII	TMEM245	0.341093	0.268	0.144	8.95151e-160
0	ATII	MRPS31	-0.42271	0.072	0.203	1.63534e-159
0	ATII	ZFP36L2	-0.380966	0.2	0.356	1.8472e-159
0	ATII	OAT	-0.292147	0.218	0.372	2.63573e-159
0	ATII	B9D1	-0.443012	0.074	0.202	4.48939e-159
0	ATII	DEGS2	-0.322592	0.019	0.126	1.11977e-158
0	ATII	DHCR7	0.289559	0.235	0.119	9.177e-158
0	ATII	BTG1	0.344322	0.68	0.627	1.43534e-156
0	ATII	SPACA9	-0.422065	0.04	0.154	8.73624e-156
0	ATII	UBC	-0.350391	0.925	0.97	1.01465e-155
0	ATII	RPSA	0.264153	0.844	0.872	1.13051e-155
0	ATII	PGM2L1	-0.278401	0.054	0.175	1.96818e-155
0	ATII	DGKH	-0.259284	0.023	0.131	2.00689e-155
0	ATII	SSH2	0.263614	0.22	0.108	3.13746e-155
0	ATII	NUP58	0.396975	0.312	0.184	5.96456e-155
0	ATII	STMN1	-0.354013	0.078	0.205	2.73657e-154
0	ATII	TCTN1	-0.326881	0.049	0.168	4.7759e-154
0	ATII	ACTR3	-0.281536	0.247	0.398	6.98505e-154
0	ATII	RFX3	-0.332797	0.023	0.129	1.24336e-152
0	ATII	EBP	0.423308	0.391	0.261	2.17703e-152
0	ATII	BEX3	0.360266	0.587	0.476	4.7264e-152
0	ATII	SPATA33	-0.333037	0.034	0.145	5.53538e-152
0	ATII	LGMN	0.338147	0.383	0.247	7.77432e-152
0	ATII	KCTD12	-0.369685	0.03	0.138	8.60487e-152
0	ATII	MYLK	0.261673	0.151	0.062	1.32145e-151
0	ATII	VAMP8	-0.29437	0.604	0.761	1.6317e-151
0	ATII	RUVBL1	-0.364806	0.073	0.197	8.34929e-151
0	ATII	ANXA1	-0.278116	0.566	0.764	1.643e-150
0	ATII	POLR2J3	-0.259162	0.086	0.218	1.84552e-150
0	ATII	DPYSL2	0.321416	0.304	0.173	1.9798e-150
0	ATII	MRPL14	0.349461	0.634	0.589	2.13686e-150
0	ATII	DNPH1	-0.417956	0.251	0.397	3.01253e-150
0	ATII	ABHD11	-0.266385	0.098	0.232	5.94742e-150
0	ATII	MLPH	0.368828	0.42	0.286	1.16474e-149
0	ATII	LRTOMT	-0.31298	0.015	0.114	1.57538e-149
0	ATII	SERTAD4-AS1	-0.279959	0.065	0.188	1.85612e-149
0	ATII	AHSA1	-0.322079	0.222	0.367	7.16129e-149
0	ATII	SECISBP2L	0.364639	0.283	0.161	3.19132e-148
0	ATII	ATP2A2	-0.315509	0.22	0.365	7.20275e-148
0	ATII	MYCBP	-0.324172	0.065	0.186	5.28104e-147
0	ATII	RAP1GAP	0.262035	0.151	0.063	8.8649e-147
0	ATII	BEX2	0.375371	0.389	0.258	1.05215e-146
0	ATII	TOP1	0.380848	0.599	0.532	2.74671e-146
0	ATII	TPM4	-0.445607	0.268	0.405	3.14022e-146
0	ATII	SDC2	0.29496	0.213	0.106	7.87782e-146
0	ATII	JPT1	-0.31714	0.214	0.356	9.66724e-146
0	ATII	WSB1	0.336931	0.67	0.606	1.11529e-145
0	ATII	C17orf97	-0.312924	0.019	0.118	3.29202e-145
0	ATII	FAM84B	0.350067	0.306	0.181	4.45629e-145
0	ATII	DZIP3	-0.365628	0.021	0.121	1.46941e-144
0	ATII	GJA1	0.258519	0.29	0.163	1.49001e-144
0	ATII	UBAC1	-0.299773	0.055	0.171	2.92757e-144
0	ATII	TRIM47	-0.260499	0.062	0.179	5.16898e-144
0	ATII	TIPARP	0.400275	0.464	0.337	7.55125e-144
0	ATII	ERN1	0.338659	0.291	0.171	7.60873e-144
0	ATII	SOX9	-0.283569	0.078	0.205	1.07864e-143
0	ATII	ISG15	-0.348501	0.073	0.197	1.26554e-143
0	ATII	TNFAIP2	-0.26513	0.028	0.133	2.78022e-143
0	ATII	CMIP	-0.264186	0.082	0.209	1.20964e-142
0	ATII	ATP8A1	0.254783	0.163	0.072	3.15618e-142
0	ATII	HLA-C	-0.299054	0.574	0.752	7.47183e-142
0	ATII	PRSS22	-0.266374	0.203	0.351	8.26619e-142
0	ATII	EFHC1	-0.284778	0.013	0.107	8.80243e-142
0	ATII	IFITM3	-0.299067	0.732	0.846	2.16881e-141
0	ATII	ARC	0.330279	0.15	0.063	5.17608e-141
0	ATII	UQCRQ	0.29956	0.872	0.853	5.26043e-141
0	ATII	GPX3	-0.256287	0.044	0.155	1.62112e-140
0	ATII	PDLIM1	-0.295044	0.452	0.607	5.26966e-140
0	ATII	OSCP1	-0.384113	0.046	0.154	3.41957e-139
0	ATII	VPS35	-0.288217	0.143	0.276	3.91429e-139
0	ATII	PSMB9	-0.272837	0.079	0.2	4.90288e-139
0	ATII	METTL27	-0.352942	0.037	0.141	1.98267e-138
0	ATII	NME5	-0.327008	0.021	0.117	1.90051e-137
0	ATII	PTPRN2	-0.252038	0.018	0.112	4.07397e-137
0	ATII	MSN	0.290258	0.391	0.257	9.63624e-137
0	ATII	CCDC189	-0.296801	0.019	0.114	1.35598e-136
0	ATII	SQLE	0.41057	0.413	0.286	3.86484e-135
0	ATII	CTGF	-0.608094	0.262	0.408	6.91451e-135
0	ATII	LRWD1	-0.303859	0.035	0.137	7.97806e-135
0	ATII	AGR3	-0.492501	0.45	0.585	5.59236e-134
0	ATII	ARHGAP18	-0.327689	0.039	0.142	7.68876e-134
0	ATII	CCDC71L	0.284428	0.154	0.068	1.60868e-133
0	ATII	JPT2	-0.261572	0.081	0.197	4.26257e-133
0	ATII	CAVIN1	0.392784	0.392	0.265	4.95791e-133
0	ATII	ARRDC3	0.491113	0.452	0.33	1.52094e-132
0	ATII	RAB11FIP1	-0.324782	0.382	0.523	1.01241e-130
0	ATII	MT2A	-0.641226	0.563	0.73	1.02363e-130
0	ATII	CLUAP1	-0.274556	0.035	0.135	2.6516e-130
0	ATII	ACTN1	-0.271588	0.076	0.189	1.85107e-129
0	ATII	SGMS2	0.400092	0.512	0.417	1.90821e-129
0	ATII	SPINT1	-0.261448	0.289	0.43	1.39787e-128
0	ATII	FLRT3	0.358224	0.269	0.157	6.00576e-128
0	ATII	TPM2	-0.291812	0.015	0.103	1.65476e-127
0	ATII	PLD3	0.350309	0.486	0.371	8.09478e-127
0	ATII	IFT172	-0.257994	0.021	0.111	1.5136e-126
0	ATII	ST3GAL5	0.337464	0.268	0.157	6.42063e-126
0	ATII	CREG1	0.31557	0.293	0.18	1.0402e-125
0	ATII	CXCL8	-0.492918	0.539	0.706	2.72435e-125
0	ATII	HSD17B4	0.283472	0.286	0.172	8.08453e-124
0	ATII	RAB27A	0.32287	0.323	0.203	1.1165e-123
0	ATII	MPST	0.377763	0.445	0.332	1.36237e-123
0	ATII	PKIG	-0.287369	0.061	0.168	3.19457e-123
0	ATII	HIPK1	-0.318087	0.114	0.234	7.97208e-123
0	ATII	ITPR3	0.270532	0.261	0.15	1.38457e-122
0	ATII	DNAJB4	-0.279949	0.098	0.22	2.78662e-122
0	ATII	COPRS	-0.370439	0.166	0.287	9.24247e-122
0	ATII	ACTB	-0.294665	0.962	0.982	1.06374e-121
0	ATII	ENDOG	-0.366808	0.089	0.2	6.50608e-121
0	ATII	C20orf96	-0.339057	0.049	0.149	2.01732e-120
0	ATII	NQO1	-0.299807	0.06	0.164	3.52107e-119
0	ATII	STK33	-0.308586	0.031	0.122	7.20412e-119
0	ATII	UQCR10	0.321947	0.795	0.762	1.56684e-118
0	ATII	ERGIC3	-0.291255	0.421	0.563	8.2082e-118
0	ATII	SNHG6	0.330226	0.577	0.507	1.15084e-117
0	ATII	WRB	-0.403812	0.119	0.234	1.81131e-116
0	ATII	ATP5L	0.250564	0.843	0.849	6.09729e-116
0	ATII	IDS	-0.254885	0.18	0.305	1.40182e-114
0	ATII	COQ4	-0.32301	0.187	0.31	2.19304e-114
0	ATII	GADD45B	0.356262	0.697	0.648	2.24215e-114
0	ATII	ATP1A1	0.29342	0.691	0.657	2.38036e-114
0	ATII	FUZ	-0.251906	0.034	0.125	3.7211e-114
0	ATII	CXCL1	-0.649857	0.511	0.639	2.00513e-113
0	ATII	IRF6	-0.25443	0.12	0.234	5.42036e-113
0	ATII	BTG2	-0.32467	0.259	0.396	1.40452e-110
0	ATII	PDE4D	0.323022	0.272	0.167	1.83793e-110
0	ATII	SMAGP	0.27115	0.261	0.156	6.65424e-110
0	ATII	SGK1	0.353465	0.477	0.361	1.53307e-109
0	ATII	PABPC1	0.34584	0.776	0.75	1.5706e-109
0	ATII	RPA3	-0.34356	0.18	0.299	1.96666e-109
0	ATII	WDR34	-0.282599	0.184	0.305	9.58233e-109
0	ATII	TMEM41A	0.275605	0.246	0.145	1.06574e-108
0	ATII	TRAF3IP1	-0.251259	0.033	0.119	1.10106e-108
0	ATII	NPHP1	-0.258712	0.028	0.112	1.69902e-108
0	ATII	KLF2	-0.278548	0.115	0.23	3.03459e-108
0	ATII	PIGA	0.369728	0.316	0.207	3.21108e-108
0	ATII	NHSL1	0.340309	0.201	0.11	8.1389e-108
0	ATII	FNIP2	0.295256	0.297	0.186	1.94427e-107
0	ATII	TMSB10	-0.261665	0.884	0.961	1.15746e-106
0	ATII	TM7SF2	0.271341	0.273	0.167	4.46399e-106
0	ATII	LIMCH1	0.308473	0.364	0.247	4.80158e-106
0	ATII	CCT2	-0.254982	0.207	0.323	1.67759e-105
0	ATII	MRPS36	0.364586	0.402	0.292	4.99788e-104
0	ATII	CALM1	-0.471357	0.589	0.721	3.39627e-103
0	ATII	PLK2	-0.25168	0.143	0.256	1.08645e-102
0	ATII	PIGR	0.282573	0.793	0.681	5.89132e-102
0	ATII	CCDC57	0.280788	0.304	0.197	6.9037e-102
0	ATII	DYNC2H1	-0.273537	0.029	0.109	9.71254e-102
0	ATII	HSPH1	-0.301662	0.343	0.476	2.70763e-101
0	ATII	MT1E	0.392618	0.567	0.48	4.86114e-101
0	ATII	WDR60	-0.362557	0.082	0.18	7.03645e-101
0	ATII	BIRC3	-0.278362	0.162	0.277	8.66047e-101
0	ATII	CREB3L1	0.256731	0.217	0.125	2.91347e-99
0	ATII	CYSTM1	-0.318238	0.505	0.637	9.45276e-99
0	ATII	MBIP	0.311879	0.412	0.303	2.31246e-98
0	ATII	ANP32E	0.411743	0.315	0.213	1.54304e-96
0	ATII	JOSD2	-0.258905	0.134	0.241	3.667e-96
0	ATII	PTRH1	-0.270916	0.091	0.188	1.10627e-95
0	ATII	EDN1	-0.532826	0.177	0.288	1.3645e-95
0	ATII	STOM	-0.255814	0.429	0.563	2.77032e-95
0	ATII	TMEM87A	0.306714	0.4	0.294	6.01083e-95
0	ATII	SPAG1	-0.252749	0.087	0.183	6.49305e-95
0	ATII	DUSP2	-0.370994	0.06	0.15	1.05583e-94
0	ATII	PEBP1	0.270823	0.647	0.629	4.98352e-94
0	ATII	SNHG9	0.411051	0.482	0.39	1.08489e-93
0	ATII	DPY30	-0.250561	0.26	0.378	5.70717e-92
0	ATII	HIST1H1C	-0.305174	0.157	0.267	1.85409e-91
0	ATII	ID4	0.370109	0.358	0.258	2.19364e-91
0	ATII	DALRD3	-0.28192	0.074	0.163	2.50878e-91
0	ATII	PIM1	-0.253798	0.097	0.194	4.87137e-91
0	ATII	GADD45G	0.439817	0.431	0.332	4.90099e-91
0	ATII	C11orf74	-0.252281	0.046	0.126	3.77839e-90
0	ATII	JAK1	0.334783	0.389	0.288	7.56569e-90
0	ATII	RHOB	-0.259115	0.575	0.708	1.92072e-89
0	ATII	CAV2	-0.299642	0.202	0.308	5.35391e-89
0	ATII	DESI2	0.254999	0.266	0.17	6.96234e-89
0	ATII	KIF21A	-0.265601	0.071	0.158	1.64927e-88
0	ATII	HYI	0.277891	0.308	0.208	2.60826e-88
0	ATII	METRN	-0.269618	0.07	0.158	2.70424e-88
0	ATII	POLR2C	0.262967	0.289	0.191	1.25238e-87
0	ATII	ARHGEF1	0.252623	0.211	0.124	7.99781e-87
0	ATII	FOLR1	-0.322008	0.533	0.636	1.02393e-86
0	ATII	ARMT1	0.250632	0.208	0.122	2.5608e-86
0	ATII	HP	-0.869083	0.12	0.221	2.97071e-86
0	ATII	ATF3	-0.320419	0.468	0.608	3.30729e-86
0	ATII	FEM1C	0.337827	0.311	0.215	1.85368e-85
0	ATII	TPT1	0.299023	0.833	0.919	8.43311e-83
0	ATII	KCNJ2	0.421613	0.111	0.052	3.43686e-82
0	ATII	DUSP6	0.30799	0.418	0.319	4.15827e-82
0	ATII	CD59	-0.288039	0.664	0.792	1.22288e-81
0	ATII	MPC1	0.270146	0.29	0.195	2.38099e-81
0	ATII	AL691482.3	-0.329639	0.252	0.359	2.70021e-80
0	ATII	IVD	0.292137	0.185	0.108	5.58716e-80
0	ATII	CENPX	0.302257	0.364	0.266	1.08305e-78
0	ATII	STARD3NL	0.336073	0.298	0.206	2.69942e-78
0	ATII	TMEM125	0.302524	0.373	0.279	9.65092e-78
0	ATII	CTSC	-0.252845	0.215	0.314	4.88734e-77
0	ATII	ATP6V0E1	0.262538	0.691	0.671	1.16041e-76
0	ATII	CTSS	-0.346581	0.233	0.328	3.1988e-76
0	ATII	ODC1	0.272623	0.316	0.225	4.80303e-76
0	ATII	TMEM63B	0.26101	0.312	0.215	9.3078e-76
0	ATII	ATPIF1	-0.457167	0.62	0.719	3.36927e-74
0	ATII	ID1	-0.308096	0.39	0.517	5.27797e-74
0	ATII	SOCS2	0.370848	0.212	0.134	6.04697e-74
0	ATII	MAP1LC3B	0.306092	0.495	0.425	2.13371e-72
0	ATII	CKB	-0.369433	0.376	0.473	3.7609e-72
0	ATII	STEAP4	0.334017	0.368	0.281	1.02617e-71
0	ATII	PRSS8	0.253982	0.382	0.29	1.47879e-71
0	ATII	LDHB	0.256769	0.67	0.645	1.62748e-71
0	ATII	AC015912.3	0.282955	0.206	0.129	5.50057e-70
0	ATII	BCAM	-0.30308	0.336	0.428	8.52093e-70
0	ATII	C12orf49	0.275607	0.363	0.271	2.36973e-69
0	ATII	ADI1	0.304479	0.445	0.364	7.25496e-69
0	ATII	NUDT16	0.305104	0.275	0.191	1.31721e-68
0	ATII	G0S2	0.444567	0.196	0.122	2.03354e-67
0	ATII	CNOT8	0.250185	0.211	0.133	6.80674e-67
0	ATII	CALD1	-0.336512	0.054	0.124	1.14536e-66
0	ATII	BPIFA1	-0.838608	0.041	0.105	1.84301e-66
0	ATII	MMAB	0.273169	0.329	0.241	5.87807e-66
0	ATII	PRDX6	0.25704	0.59	0.58	1.33377e-64
0	ATII	GON7	-0.278347	0.093	0.168	4.03582e-64
0	ATII	EGR1	0.308821	0.584	0.542	2.15129e-63
0	ATII	EMP1	-0.342796	0.306	0.403	1.2713e-62
0	ATII	CD74	-0.29336	0.877	0.891	1.06266e-58
0	ATII	BNIP3L	0.293769	0.363	0.282	1.98691e-58
0	ATII	POLR1D	0.259638	0.465	0.404	5.7421e-58
0	ATII	SLPI	-0.278978	0.995	0.969	1.14255e-57
0	ATII	ZFAND5	0.254785	0.619	0.6	1.74511e-57
0	ATII	MTHFS	0.285851	0.238	0.165	2.69167e-57
0	ATII	SARS	0.32376	0.432	0.358	5.53265e-56
0	ATII	COX17	0.259122	0.678	0.64	6.69798e-55
0	ATII	PPP3CA	0.371215	0.323	0.249	1.1884e-54
0	ATII	ASPH	0.267153	0.451	0.382	3.95802e-52
0	ATII	DDT	0.276029	0.565	0.528	6.06874e-52
0	ATII	IL32	-0.345757	0.16	0.238	1.00355e-50
0	ATII	JUND	0.250512	0.784	0.777	3.66167e-50
0	ATII	FDFT1	0.309092	0.413	0.346	2.42387e-49
0	ATII	EIF4E	0.322383	0.523	0.486	1.42818e-48
0	ATII	MECOM	0.284173	0.246	0.178	1.79493e-48
0	ATII	METAP2	0.275847	0.489	0.424	2.17883e-48
0	ATII	RPL10P9	-0.416872	0.066	0.127	9.75797e-48
0	ATII	CREBRF	0.270517	0.257	0.186	1.00548e-47
0	ATII	CXCL3	0.486473	0.41	0.344	2.05085e-47
0	ATII	ATP2C1	0.257174	0.294	0.219	6.12693e-47
0	ATII	CH17-340M24.3	-0.321941	0.168	0.24	1.13039e-46
0	ATII	DNAJB9	0.351513	0.411	0.349	6.60253e-46
0	ATII	SEC22B	0.413213	0.325	0.264	2.5849e-45
0	ATII	ID3	-0.295098	0.271	0.362	3.57917e-45
0	ATII	XAB2	0.309376	0.264	0.198	1.19856e-44
0	ATII	ERLEC1	0.328257	0.4	0.34	5.16915e-43
0	ATII	HNRNPH1	0.394626	0.614	0.586	4.41475e-41
0	ATII	RWDD1	0.295662	0.439	0.38	2.59556e-40
0	ATII	PPP2R5C	0.250889	0.298	0.23	4.29132e-40
0	ATII	SPG21	0.29522	0.372	0.307	1.31151e-38
0	ATII	CSF3	0.281363	0.202	0.145	2.22974e-36
0	ATII	ALDH3B1	-0.278837	0.146	0.205	3.33819e-36
0	ATII	ID2	0.276734	0.373	0.317	1.44461e-35
0	ATII	DDX3X	0.254673	0.557	0.525	1.74245e-34
0	ATII	HMGN3	-0.259941	0.63	0.709	6.76588e-34
0	ATII	CCL20	0.373048	0.335	0.277	9.98593e-32
0	ATII	HERPUD1	0.254638	0.492	0.459	2.3932e-31
0	ATII	S100A4	-0.251941	0.207	0.277	3.32704e-31
0	ATII	TCEAL8	0.287366	0.38	0.339	1.52122e-24
0	ATII	CTSE	-0.290956	0.172	0.217	1.70567e-22
0	ATII	CAPZA2	0.296534	0.572	0.556	1.83374e-19
0	ATII	TRA2A	0.338584	0.457	0.432	1.61291e-17
0	ATII	WTAP	0.30139	0.445	0.416	5.51576e-17
0	ATII	SVIP	0.277221	0.352	0.315	1.14893e-16
0	ATII	IGFBP6	-0.279774	0.117	0.158	4.24377e-16
0	ATII	PRDX5	-0.448454	0.812	0.878	7.40469e-16
0	ATII	SRSF6	0.343179	0.403	0.382	7.75491e-16
0	ATII	METTL12	0.29274	0.245	0.217	4.47927e-13
0	ATII	TMED2	0.331393	0.715	0.738	8.0703e-12
0	ATII	CBX3	0.290542	0.466	0.453	1.55662e-10
0	ATII	TXNRD1	0.340381	0.298	0.277	1.23685e-09
0	ATII	C1orf56	0.330499	0.248	0.226	1.56778e-07
0	ATII	CDC42SE1	0.284623	0.271	0.248	1.5387e-06
0	ATII	CAV1	-0.363374	0.245	0.262	0.000858481
1	Ciliated	CAPS	3.17232	0.997	0.299	0
1	Ciliated	TMEM190	3.04482	0.879	0.127	0
1	Ciliated	TPPP3	2.98351	0.996	0.429	0
1	Ciliated	C9orf24	2.9705	0.991	0.158	0
1	Ciliated	C20orf85	2.74279	0.976	0.104	0
1	Ciliated	FAM183A	2.74152	0.987	0.114	0
1	Ciliated	C1orf194	2.68539	0.974	0.111	0
1	Ciliated	RSPH1	2.47909	0.967	0.089	0
1	Ciliated	CETN2	2.44584	0.98	0.271	0
1	Ciliated	PIFO	2.29335	0.946	0.123	0
1	Ciliated	TSPAN1	2.2867	0.979	0.337	0
1	Ciliated	C5orf49	2.23276	0.927	0.086	0
1	Ciliated	C9orf116	2.22794	0.923	0.085	0
1	Ciliated	ODF3B	2.18498	0.947	0.213	0
1	Ciliated	ZMYND10	2.07322	0.902	0.07	0
1	Ciliated	CAPSL	2.06183	0.88	0.05	0
1	Ciliated	DYNLRB2	2.05882	0.89	0.056	0
1	Ciliated	PSENEN	2.05866	0.959	0.363	0
1	Ciliated	CCDC78	2.05805	0.902	0.066	0
1	Ciliated	AC013264.1	2.04651	0.859	0.045	0
1	Ciliated	TSPAN19	2.02148	0.802	0.035	0
1	Ciliated	C11orf88	2.00562	0.853	0.047	0
1	Ciliated	DYNLL1	1.99042	0.99	0.633	0
1	Ciliated	MORN5	1.99036	0.861	0.051	0
1	Ciliated	MORN2	1.92915	0.881	0.153	0
1	Ciliated	SNTN	1.92247	0.811	0.033	0
1	Ciliated	CRIP1	1.90929	0.937	0.416	0
1	Ciliated	FAM92B	1.90254	0.846	0.048	0
1	Ciliated	C12orf75	1.90118	0.844	0.097	0
1	Ciliated	FOXJ1	1.80715	0.813	0.062	0
1	Ciliated	FAM229B	1.80342	0.843	0.106	0
1	Ciliated	CFAP53	1.79564	0.786	0.03	0
1	Ciliated	WDR54	1.78338	0.827	0.092	0
1	Ciliated	MS4A8	1.7665	0.86	0.124	0
1	Ciliated	ROPN1L	1.73976	0.789	0.036	0
1	Ciliated	IK	1.71679	0.9	0.262	0
1	Ciliated	CIB1	1.71061	0.972	0.606	0
1	Ciliated	TUBA1A	1.67878	0.815	0.273	0
1	Ciliated	CFAP126	1.67782	0.773	0.039	0
1	Ciliated	CD164L2	1.67528	0.744	0.057	0
1	Ciliated	LRRC46	1.67503	0.782	0.05	0
1	Ciliated	POLR2I	1.6746	0.929	0.413	0
1	Ciliated	GSTA1	1.66327	0.672	0.187	0
1	Ciliated	DYDC2	1.65439	0.743	0.027	0
1	Ciliated	UFC1	1.65391	0.912	0.414	0
1	Ciliated	WDR86-AS1	1.65203	0.769	0.058	0
1	Ciliated	RSPH9	1.6448	0.755	0.04	0
1	Ciliated	C2orf40	1.64417	0.584	0.031	0
1	Ciliated	PRDX5	1.64193	0.994	0.845	0
1	Ciliated	WDR38	1.63705	0.73	0.032	0
1	Ciliated	AC007906.2	1.63554	0.742	0.076	0
1	Ciliated	TCTEX1D2	1.63213	0.785	0.083	0
1	Ciliated	LDLRAD1	1.63126	0.718	0.028	0
1	Ciliated	SMIM22	1.61365	0.96	0.523	0
1	Ciliated	TEKT1	1.60307	0.746	0.037	0
1	Ciliated	ATPIF1	1.59611	0.975	0.656	0
1	Ciliated	PIP	1.58636	0.441	0.05	0
1	Ciliated	CFAP73	1.58502	0.739	0.038	0
1	Ciliated	DNALI1	1.57897	0.792	0.124	0
1	Ciliated	PLAC8	1.57441	0.756	0.12	0
1	Ciliated	CATSPERD	1.57407	0.699	0.03	0
1	Ciliated	KIF9	1.56848	0.817	0.172	0
1	Ciliated	HSPB11	1.56833	0.78	0.165	0
1	Ciliated	CD24	1.558	0.869	0.333	0
1	Ciliated	LRRC23	1.54215	0.747	0.07	0
1	Ciliated	C11orf97	1.52941	0.704	0.027	0
1	Ciliated	SLC44A4	1.52681	0.834	0.251	0
1	Ciliated	CCDC170	1.52575	0.708	0.025	0
1	Ciliated	AL357093.2	1.5204	0.624	0.031	0
1	Ciliated	EFCAB1	1.51478	0.719	0.034	0
1	Ciliated	CALM1	1.51239	0.971	0.652	0
1	Ciliated	FAM166B	1.51018	0.707	0.027	0
1	Ciliated	DPCD	1.50942	0.778	0.132	0
1	Ciliated	CCDC146	1.49309	0.681	0.028	0
1	Ciliated	CCDC153	1.47989	0.715	0.053	0
1	Ciliated	CDHR3	1.46759	0.669	0.036	0
1	Ciliated	IFT27	1.45951	0.76	0.138	0
1	Ciliated	ERICH3	1.45813	0.667	0.025	0
1	Ciliated	AL121899.1	1.45787	0.654	0.028	0
1	Ciliated	RIIAD1	1.45665	0.668	0.029	0
1	Ciliated	TEKT2	1.4558	0.69	0.037	0
1	Ciliated	IGFBP7	1.45391	0.929	0.299	0
1	Ciliated	NUDC	1.44102	0.903	0.449	0
1	Ciliated	TUBA4B	1.43418	0.684	0.03	0
1	Ciliated	FABP6	1.41955	0.537	0.031	0
1	Ciliated	C9orf135	1.41873	0.684	0.036	0
1	Ciliated	WRB	1.40492	0.732	0.128	0
1	Ciliated	CCDC17	1.40353	0.663	0.035	0
1	Ciliated	C22orf15	1.40151	0.633	0.026	0
1	Ciliated	LRRIQ1	1.39928	0.644	0.023	0
1	Ciliated	CH17-340M24.3	1.39792	0.722	0.145	0
1	Ciliated	SPA17	1.39412	0.674	0.056	0
1	Ciliated	C11orf70	1.38788	0.661	0.047	0
1	Ciliated	C21orf58	1.37154	0.643	0.031	0
1	Ciliated	DYNLT1	1.35742	0.912	0.537	0
1	Ciliated	SAXO2	1.34973	0.63	0.03	0
1	Ciliated	C21orf59	1.34498	0.743	0.191	0
1	Ciliated	B9D1	1.344	0.683	0.096	0
1	Ciliated	FAM216B	1.33559	0.614	0.023	0
1	Ciliated	RUVBL2	1.33437	0.736	0.179	0
1	Ciliated	TUBB4B	1.32795	0.911	0.631	0
1	Ciliated	CLDN3	1.32266	0.794	0.382	0
1	Ciliated	IFT22	1.31947	0.69	0.121	0
1	Ciliated	TCTEX1D4	1.31693	0.577	0.029	0
1	Ciliated	PFN2	1.3154	0.722	0.158	0
1	Ciliated	SRI	1.3149	0.91	0.543	0
1	Ciliated	MRPS31	1.31327	0.62	0.107	0
1	Ciliated	GSN	1.30937	0.777	0.457	0
1	Ciliated	HSBP1	1.30767	0.93	0.592	0
1	Ciliated	DNPH1	1.30203	0.795	0.301	0
1	Ciliated	UBXN11	1.28676	0.663	0.08	0
1	Ciliated	DNAAF3	1.28195	0.615	0.027	0
1	Ciliated	CFAP45	1.27923	0.611	0.031	0
1	Ciliated	SPEF1	1.27637	0.606	0.028	0
1	Ciliated	DNAH12	1.26966	0.59	0.018	0
1	Ciliated	MNS1	1.26742	0.59	0.023	0
1	Ciliated	CST6	1.25136	0.575	0.084	0
1	Ciliated	CENPM	1.24974	0.559	0.04	0
1	Ciliated	ANKRD66	1.24458	0.565	0.014	0
1	Ciliated	SPATA18	1.24406	0.595	0.047	0
1	Ciliated	RABL2B	1.24094	0.634	0.066	0
1	Ciliated	BBOF1	1.2383	0.597	0.045	0
1	Ciliated	FAM174A	1.23394	0.705	0.192	0
1	Ciliated	OSCP1	1.23368	0.609	0.057	0
1	Ciliated	SPAG16	1.23242	0.648	0.115	0
1	Ciliated	DNAH5	1.23173	0.61	0.079	0
1	Ciliated	PTGES3	1.23018	0.895	0.545	0
1	Ciliated	SPACA9	1.22843	0.602	0.056	0
1	Ciliated	CDS1	1.22319	0.675	0.156	0
1	Ciliated	CTSS	1.22166	0.715	0.244	0
1	Ciliated	DNAAF1	1.22105	0.587	0.033	0
1	Ciliated	STMND1	1.22104	0.577	0.029	0
1	Ciliated	PRR29	1.21968	0.586	0.03	0
1	Ciliated	CDHR4	1.21942	0.575	0.024	0
1	Ciliated	AC084033.3	1.21889	0.58	0.041	0
1	Ciliated	IFT43	1.20648	0.682	0.158	0
1	Ciliated	SARAF	1.20299	0.819	0.428	0
1	Ciliated	ENDOG	1.19956	0.621	0.107	0
1	Ciliated	DCDC2B	1.19884	0.554	0.018	0
1	Ciliated	RPA3	1.19344	0.704	0.207	0
1	Ciliated	FHAD1	1.19221	0.525	0.014	0
1	Ciliated	CKB	1.19209	0.828	0.395	0
1	Ciliated	P4HTM	1.19191	0.677	0.173	0
1	Ciliated	SPAG6	1.19071	0.564	0.029	0
1	Ciliated	CCDC74A	1.18878	0.57	0.028	0
1	Ciliated	CES1	1.18568	0.583	0.154	0
1	Ciliated	AGR3	1.18156	0.894	0.506	0
1	Ciliated	CCDC173	1.17538	0.536	0.02	0
1	Ciliated	ALDH3B1	1.17334	0.61	0.125	0
1	Ciliated	SPAG8	1.17111	0.551	0.027	0
1	Ciliated	HMGN3	1.16882	0.943	0.654	0
1	Ciliated	DZIP3	1.16645	0.531	0.032	0
1	Ciliated	ENKUR	1.15523	0.534	0.019	0
1	Ciliated	IQCG	1.14795	0.549	0.035	0
1	Ciliated	IGFBP2	1.14465	0.776	0.25	0
1	Ciliated	GON7	1.14135	0.581	0.084	0
1	Ciliated	EFCAB10	1.13816	0.535	0.021	0
1	Ciliated	PPIL6	1.135	0.541	0.031	0
1	Ciliated	DRC1	1.13318	0.533	0.018	0
1	Ciliated	C20orf96	1.13296	0.559	0.06	0
1	Ciliated	CHST9	1.13187	0.581	0.098	0
1	Ciliated	TMC5	1.13163	0.827	0.472	0
1	Ciliated	MAPK15	1.13143	0.563	0.042	0
1	Ciliated	H2AFJ	1.12869	0.803	0.414	0
1	Ciliated	AKAP9	1.12594	0.762	0.357	0
1	Ciliated	SSBP4	1.12425	0.648	0.167	0
1	Ciliated	GPR162	1.12085	0.531	0.024	0
1	Ciliated	CFAP52	1.1133	0.532	0.02	0
1	Ciliated	WDR66	1.11064	0.518	0.032	0
1	Ciliated	COPRS	1.1092	0.659	0.201	0
1	Ciliated	RUVBL1	1.10117	0.585	0.107	0
1	Ciliated	MLF1	1.09623	0.681	0.224	0
1	Ciliated	HSP90AA1	1.09542	0.991	0.833	0
1	Ciliated	CYSTM1	1.09396	0.893	0.568	0
1	Ciliated	NME5	1.09161	0.502	0.033	0
1	Ciliated	ODF2L	1.09061	0.676	0.208	0
1	Ciliated	SCGB2A1	1.09033	0.386	0.023	0
1	Ciliated	WDR60	1.08798	0.548	0.099	0
1	Ciliated	GSTA2	1.08572	0.271	0.043	0
1	Ciliated	KCTD12	1.08448	0.512	0.054	0
1	Ciliated	METTL27	1.08269	0.51	0.058	0
1	Ciliated	ACBD3-AS1	1.08132	0.508	0.02	0
1	Ciliated	DNAI2	1.07455	0.504	0.02	0
1	Ciliated	COQ4	1.06741	0.663	0.227	0
1	Ciliated	FANK1	1.06573	0.518	0.029	0
1	Ciliated	SOD1	1.06212	0.907	0.629	0
1	Ciliated	PCSK1N	1.05761	0.53	0.147	0
1	Ciliated	SPATA33	1.05109	0.536	0.057	0
1	Ciliated	LRTOMT	1.04947	0.504	0.03	0
1	Ciliated	ARHGAP18	1.04888	0.508	0.061	0
1	Ciliated	HIPK1	1.04831	0.597	0.149	0
1	Ciliated	IFI27	1.04642	0.608	0.298	0
1	Ciliated	DRC3	1.03747	0.499	0.026	0
1	Ciliated	CFAP157	1.03199	0.477	0.019	0
1	Ciliated	STK33	1.03109	0.496	0.042	0
1	Ciliated	DNAJB13	1.03054	0.501	0.024	0
1	Ciliated	AC105446.1	1.02992	0.429	0.018	0
1	Ciliated	AC004832.1	1.02882	0.469	0.023	0
1	Ciliated	C6orf118	1.02699	0.483	0.015	0
1	Ciliated	STOML3	1.02445	0.473	0.014	0
1	Ciliated	RFX3	1.02276	0.494	0.047	0
1	Ciliated	IFT57	1.02118	0.781	0.394	0
1	Ciliated	IQCD	1.02036	0.5	0.033	0
1	Ciliated	CEP126	1.01493	0.474	0.029	0
1	Ciliated	TSTD1	1.00974	0.912	0.664	0
1	Ciliated	DEGS2	1.00933	0.461	0.049	0
1	Ciliated	C17orf97	1.0051	0.485	0.037	0
1	Ciliated	DNAH10	1.00506	0.456	0.024	0
1	Ciliated	TCTN1	1.00148	0.529	0.084	0
1	Ciliated	TMEM107	1.00052	0.543	0.089	0
1	Ciliated	MYCBP	0.999212	0.538	0.103	0
1	Ciliated	PLPP2	0.99625	0.756	0.348	0
1	Ciliated	HSPBP1	0.995284	0.579	0.17	0
1	Ciliated	DNAH9	0.991462	0.459	0.016	0
1	Ciliated	GSTP1	0.990829	0.996	0.943	0
1	Ciliated	AC108134.4	0.984379	0.44	0.018	0
1	Ciliated	TMEM231	0.98395	0.472	0.03	0
1	Ciliated	RP1	0.97976	0.451	0.031	0
1	Ciliated	ACYP1	0.978562	0.522	0.088	0
1	Ciliated	TSPAN6	0.975938	0.557	0.155	0
1	Ciliated	SYT8	0.968817	0.454	0.143	0
1	Ciliated	UNC93B1	0.968293	0.558	0.157	0
1	Ciliated	NQO1	0.96646	0.467	0.093	0
1	Ciliated	ARL3	0.966301	0.58	0.186	0
1	Ciliated	DYNC2H1	0.964327	0.45	0.036	0
1	Ciliated	ARMC3	0.962951	0.451	0.015	0
1	Ciliated	CTXN1	0.962623	0.449	0.025	0
1	Ciliated	CD59	0.962242	0.94	0.741	0
1	Ciliated	ERGIC3	0.960458	0.796	0.496	0
1	Ciliated	LRWD1	0.95985	0.487	0.058	0
1	Ciliated	NUCB2	0.95917	0.644	0.256	0
1	Ciliated	METTL7A	0.957202	0.567	0.181	0
1	Ciliated	FXYD3	0.955812	0.963	0.739	0
1	Ciliated	CALM2	0.955224	0.994	0.935	0
1	Ciliated	C7orf57	0.95121	0.45	0.015	0
1	Ciliated	IGFBP5	0.949448	0.477	0.048	0
1	Ciliated	CYP4B1	0.948942	0.608	0.345	0
1	Ciliated	METRN	0.948165	0.479	0.086	0
1	Ciliated	PACRG	0.941536	0.444	0.019	0
1	Ciliated	CFAP77	0.941152	0.439	0.013	0
1	Ciliated	TMEM59	0.938666	0.939	0.732	0
1	Ciliated	C10orf107	0.937174	0.482	0.064	0
1	Ciliated	AZIN1	0.935893	0.648	0.281	0
1	Ciliated	CCDC181	0.93461	0.4	0.016	0
1	Ciliated	CCDC189	0.931969	0.463	0.037	0
1	Ciliated	DALRD3	0.930273	0.489	0.091	0
1	Ciliated	DPY30	0.929459	0.659	0.307	0
1	Ciliated	EFHC1	0.929122	0.454	0.031	0
1	Ciliated	KCNRG	0.92823	0.421	0.02	0
1	Ciliated	PSCA	0.925625	0.269	0.059	0
1	Ciliated	CCL15	0.92316	0.417	0.013	0
1	Ciliated	ALOX15	0.919178	0.362	0.014	0
1	Ciliated	WDR34	0.917711	0.62	0.228	0
1	Ciliated	B2M	0.916883	0.996	0.98	0
1	Ciliated	TTC25	0.916391	0.42	0.017	0
1	Ciliated	DMKN	0.915695	0.781	0.449	0
1	Ciliated	NPHP1	0.915442	0.445	0.04	0
1	Ciliated	CCDC74B	0.9139	0.421	0.013	0
1	Ciliated	C4orf48	0.912227	0.612	0.229	0
1	Ciliated	LRRC71	0.911232	0.427	0.018	0
1	Ciliated	UCP2	0.910141	0.525	0.163	0
1	Ciliated	WDR78	0.90912	0.428	0.015	0
1	Ciliated	DNAI1	0.908334	0.422	0.018	0
1	Ciliated	UBAC1	0.901871	0.479	0.096	0
1	Ciliated	LINC02166	0.900631	0.406	0.014	0
1	Ciliated	KIF21A	0.897716	0.452	0.091	0
1	Ciliated	TNFAIP8L1	0.896501	0.432	0.025	0
1	Ciliated	C11orf74	0.892164	0.452	0.056	0
1	Ciliated	C19orf70	0.891779	0.763	0.46	0
1	Ciliated	DENND6B	0.889061	0.439	0.042	0
1	Ciliated	C10orf95	0.887894	0.438	0.056	0
1	Ciliated	PKIG	0.883351	0.491	0.093	0
1	Ciliated	TUSC3	0.882923	0.501	0.146	0
1	Ciliated	WFDC21P	0.88123	0.359	0.136	0
1	Ciliated	MUC15	0.880343	0.428	0.072	0
1	Ciliated	HAGHL	0.878939	0.415	0.025	0
1	Ciliated	RIPOR2	0.877952	0.432	0.051	0
1	Ciliated	CCDC114	0.877757	0.408	0.025	0
1	Ciliated	CCDC65	0.874253	0.396	0.012	0
1	Ciliated	CLUAP1	0.872839	0.457	0.061	0
1	Ciliated	JOSD2	0.869567	0.509	0.175	0
1	Ciliated	RIBC1	0.865119	0.41	0.02	0
1	Ciliated	CTGF	0.864972	0.617	0.344	0
1	Ciliated	MORN3	0.863548	0.397	0.018	0
1	Ciliated	UBXN10	0.856451	0.411	0.021	0
1	Ciliated	SERPINB6	0.852878	0.624	0.297	0
1	Ciliated	PTRH1	0.850291	0.452	0.124	0
1	Ciliated	TRAF3IP1	0.848988	0.422	0.051	0
1	Ciliated	B9D2	0.846165	0.44	0.072	0
1	Ciliated	IFT172	0.840361	0.407	0.043	0
1	Ciliated	FUZ	0.840274	0.429	0.056	0
1	Ciliated	ZBBX	0.840082	0.378	0.011	0
1	Ciliated	MARCKS	0.839101	0.613	0.249	0
1	Ciliated	TCTEX1D1	0.838501	0.381	0.011	0
1	Ciliated	KLHDC9	0.836336	0.424	0.048	0
1	Ciliated	IFI6	0.834695	0.496	0.261	0
1	Ciliated	NELFE	0.834163	0.534	0.21	0
1	Ciliated	RABL2A	0.83231	0.391	0.027	0
1	Ciliated	TAX1BP1	0.831766	0.701	0.399	0
1	Ciliated	FAM81B	0.828344	0.384	0.015	0
1	Ciliated	C11orf16	0.828098	0.374	0.016	0
1	Ciliated	SPAG1	0.827109	0.462	0.118	0
1	Ciliated	CFDP1	0.826958	0.563	0.22	0
1	Ciliated	DNAL1	0.826104	0.416	0.052	0
1	Ciliated	SMIM6	0.825634	0.346	0.043	0
1	Ciliated	CATIP	0.824978	0.38	0.016	0
1	Ciliated	CCDC113	0.822368	0.382	0.015	0
1	Ciliated	SPAG17	0.822216	0.373	0.011	0
1	Ciliated	SOX2	0.82003	0.449	0.111	0
1	Ciliated	LRRC10B	0.817994	0.369	0.014	0
1	Ciliated	HYDIN	0.815197	0.361	0.012	0
1	Ciliated	CFAP100	0.814111	0.373	0.022	0
1	Ciliated	LRG1	0.811833	0.427	0.166	0
1	Ciliated	MORF4L2	0.811321	0.839	0.592	0
1	Ciliated	PPP1R32	0.811222	0.35	0.016	0
1	Ciliated	TMC4	0.811106	0.527	0.206	0
1	Ciliated	B3GNT7	0.809701	0.445	0.179	0
1	Ciliated	S100A11	0.8095	0.993	0.92	0
1	Ciliated	AKAP14	0.805041	0.335	0.011	0
1	Ciliated	DNAJA4	0.80366	0.518	0.176	0
1	Ciliated	LKAAEAR1	0.803516	0.33	0.013	0
1	Ciliated	CCDC34	0.802462	0.403	0.043	0
1	Ciliated	TRIP13	0.801854	0.325	0.018	0
1	Ciliated	NDUFA1	0.801525	0.898	0.683	0
1	Ciliated	GPX4	0.799185	0.95	0.818	0
1	Ciliated	LINC02345	0.795795	0.34	0.015	0
1	Ciliated	MUC4	0.791573	0.521	0.216	0
1	Ciliated	CFAP43	0.791421	0.341	0.012	0
1	Ciliated	CSPP1	0.790695	0.387	0.055	0
1	Ciliated	FTO	0.789043	0.326	0.059	0
1	Ciliated	C5orf15	0.788813	0.526	0.201	0
1	Ciliated	LXN	0.788055	0.385	0.071	0
1	Ciliated	BX005040.1	0.787471	0.331	0.008	0
1	Ciliated	CFAP65	0.786757	0.381	0.04	0
1	Ciliated	BANF1	0.786308	0.735	0.456	0
1	Ciliated	FAM227A	0.786172	0.356	0.016	0
1	Ciliated	RSPH4A	0.785015	0.359	0.012	0
1	Ciliated	PTPRN2	0.78354	0.387	0.047	0
1	Ciliated	AHSA1	0.780652	0.595	0.3	0
1	Ciliated	ALDH1A1	0.780047	0.619	0.358	0
1	Ciliated	AC008035.1	0.779799	0.35	0.025	0
1	Ciliated	LRRC6	0.775199	0.356	0.015	0
1	Ciliated	CFAP36	0.773104	0.469	0.165	0
1	Ciliated	MAPRE3	0.772886	0.415	0.08	0
1	Ciliated	NDUFB1	0.772613	0.887	0.682	0
1	Ciliated	TJP3	0.771037	0.436	0.106	0
1	Ciliated	CD164	0.770173	0.772	0.532	0
1	Ciliated	ZDHHC1	0.766582	0.381	0.057	0
1	Ciliated	BASP1	0.765053	0.376	0.072	0
1	Ciliated	MT-RNR1	0.759181	0.901	0.756	0
1	Ciliated	HMGN2	0.758251	0.816	0.547	0
1	Ciliated	C9orf72	0.756579	0.386	0.073	0
1	Ciliated	FAM104B	0.755875	0.405	0.087	0
1	Ciliated	MAP1A	0.754759	0.342	0.014	0
1	Ciliated	PDLIM4	0.753366	0.571	0.258	0
1	Ciliated	FDXR	0.751515	0.389	0.066	0
1	Ciliated	YWHAH	0.750586	0.629	0.346	0
1	Ciliated	HIST1H1C	0.749055	0.45	0.214	0
1	Ciliated	CBY1	0.747917	0.416	0.098	0
1	Ciliated	DNAH7	0.745981	0.329	0.015	0
1	Ciliated	CARS	0.745965	0.363	0.101	0
1	Ciliated	RHPN1	0.744454	0.387	0.062	0
1	Ciliated	PPOX	0.743385	0.359	0.044	0
1	Ciliated	MT-ND3	0.74289	0.905	0.699	0
1	Ciliated	DNAH6	0.740611	0.335	0.013	0
1	Ciliated	RAB36	0.739694	0.35	0.022	0
1	Ciliated	SPEF2	0.738904	0.346	0.017	0
1	Ciliated	MOK	0.735097	0.361	0.043	0
1	Ciliated	AFDN	0.735087	0.499	0.231	0
1	Ciliated	PPP1R42	0.733364	0.33	0.008	0
1	Ciliated	FBXW9	0.732165	0.362	0.048	0
1	Ciliated	C4orf22	0.730268	0.324	0.009	0
1	Ciliated	TUFM	0.727609	0.722	0.478	0
1	Ciliated	GCC2	0.726269	0.435	0.154	0
1	Ciliated	CCDC39	0.724747	0.306	0.007	0
1	Ciliated	TMEM67	0.72461	0.338	0.024	0
1	Ciliated	FGF14	0.724301	0.31	0.009	0
1	Ciliated	NDUFA3	0.723488	0.79	0.552	0
1	Ciliated	ANXA4	0.72153	0.608	0.356	0
1	Ciliated	IFT81	0.71947	0.37	0.061	0
1	Ciliated	TOGARAM2	0.71936	0.314	0.012	0
1	Ciliated	TBCA	0.717093	0.838	0.622	0
1	Ciliated	RGS22	0.715894	0.303	0.008	0
1	Ciliated	SRGAP3-AS2	0.715831	0.295	0.008	0
1	Ciliated	VPS35	0.715594	0.496	0.213	0
1	Ciliated	SELENOW	0.712463	0.884	0.69	0
1	Ciliated	VSTM2L	0.712123	0.396	0.107	0
1	Ciliated	CC2D2A	0.710175	0.35	0.043	0
1	Ciliated	MRPL23	0.704519	0.663	0.406	0
1	Ciliated	HMGB2	0.70421	0.468	0.175	0
1	Ciliated	CHMP5	0.703446	0.615	0.356	0
1	Ciliated	MRPL40	0.703227	0.488	0.208	0
1	Ciliated	LRP11	0.701399	0.375	0.085	0
1	Ciliated	PLEKHB1	0.70029	0.366	0.068	0
1	Ciliated	DAW1	0.699541	0.318	0.014	0
1	Ciliated	IFT46	0.699245	0.342	0.043	0
1	Ciliated	PPP1R16A	0.698874	0.421	0.12	0
1	Ciliated	CFAP57	0.697402	0.313	0.013	0
1	Ciliated	CFAP46	0.697093	0.312	0.013	0
1	Ciliated	CRNDE	0.69703	0.634	0.372	0
1	Ciliated	SLFN13	0.696883	0.324	0.026	0
1	Ciliated	SSB	0.696465	0.549	0.302	0
1	Ciliated	HACD4	0.695249	0.345	0.044	0
1	Ciliated	RSPH3	0.693908	0.357	0.065	0
1	Ciliated	DNAH11	0.693503	0.306	0.02	0
1	Ciliated	PCM1	0.693108	0.446	0.174	0
1	Ciliated	PIN1	0.693053	0.541	0.269	0
1	Ciliated	AKR7A2	0.692325	0.456	0.186	0
1	Ciliated	VAMP8	0.691931	0.889	0.708	0
1	Ciliated	IQCK	0.690801	0.336	0.039	0
1	Ciliated	UBB	0.690738	0.988	0.939	0
1	Ciliated	TMEM123	0.690616	0.719	0.463	0
1	Ciliated	CMTM6	0.689064	0.658	0.412	0
1	Ciliated	ZNF688	0.68863	0.349	0.064	0
1	Ciliated	CCP110	0.686215	0.365	0.073	0
1	Ciliated	MAP9	0.685908	0.354	0.061	0
1	Ciliated	MAP1B	0.684766	0.336	0.029	0
1	Ciliated	FAM27C	0.682349	0.282	0.032	0
1	Ciliated	ANKMY1	0.681301	0.32	0.029	0
1	Ciliated	KTN1	0.678337	0.722	0.511	0
1	Ciliated	PROM1	0.677395	0.335	0.065	0
1	Ciliated	OR7E47P-ENSG00000257542	0.677109	0.301	0.011	0
1	Ciliated	TEKT4	0.676905	0.298	0.013	0
1	Ciliated	GLUL	0.675266	0.758	0.55	0
1	Ciliated	TEX9	0.674822	0.324	0.037	0
1	Ciliated	DYNLRB1	0.674046	0.677	0.456	0
1	Ciliated	MAATS1	0.673792	0.301	0.013	0
1	Ciliated	DRAM2	0.673585	0.41	0.148	0
1	Ciliated	NDUFAB1	0.67318	0.626	0.383	0
1	Ciliated	C1orf158	0.673035	0.3	0.011	0
1	Ciliated	ATP2A2	0.67218	0.535	0.307	0
1	Ciliated	ZBED5-AS1	0.670915	0.364	0.077	0
1	Ciliated	GABPB1-AS1	0.670284	0.374	0.128	0
1	Ciliated	AK7	0.669646	0.305	0.016	0
1	Ciliated	CFAP221	0.668848	0.338	0.049	0
1	Ciliated	VDAC3	0.668284	0.428	0.172	0
1	Ciliated	FBXO15	0.667798	0.304	0.01	0
1	Ciliated	CLMN	0.667353	0.337	0.058	0
1	Ciliated	MEAF6	0.666936	0.639	0.39	0
1	Ciliated	MGMT	0.66635	0.452	0.203	0
1	Ciliated	CLIC6	0.666016	0.411	0.14	0
1	Ciliated	CIR1	0.665549	0.422	0.155	0
1	Ciliated	WDR13	0.664116	0.48	0.225	0
1	Ciliated	TP53TG1	0.663084	0.408	0.149	0
1	Ciliated	C2orf73	0.660825	0.288	0.008	0
1	Ciliated	SCCPDH	0.658371	0.376	0.111	0
1	Ciliated	HMGN5	0.658016	0.327	0.064	0
1	Ciliated	SPATA6	0.657845	0.317	0.037	0
1	Ciliated	HSPH1	0.65773	0.657	0.419	0
1	Ciliated	CCDC151	0.656284	0.299	0.014	0
1	Ciliated	COLCA1	0.655525	0.354	0.106	0
1	Ciliated	ZC2HC1A	0.654876	0.332	0.056	0
1	Ciliated	SMPD2	0.653046	0.35	0.078	0
1	Ciliated	EFCAB2	0.652612	0.337	0.06	0
1	Ciliated	TCTN2	0.6508	0.253	0.023	0
1	Ciliated	TMEM14B	0.650706	0.535	0.308	0
1	Ciliated	CASC1	0.650245	0.281	0.011	0
1	Ciliated	OCEL1	0.649328	0.347	0.088	0
1	Ciliated	MSI2	0.649215	0.415	0.154	0
1	Ciliated	OSBPL6	0.648405	0.286	0.018	0
1	Ciliated	MRPL41	0.647766	0.635	0.413	0
1	Ciliated	CCDC24	0.644748	0.317	0.05	0
1	Ciliated	DNAH2	0.643906	0.288	0.016	0
1	Ciliated	PRKAR1A	0.643486	0.835	0.632	0
1	Ciliated	AK8	0.640997	0.297	0.014	0
1	Ciliated	DTHD1	0.640913	0.276	0.007	0
1	Ciliated	TM9SF2	0.640391	0.58	0.354	0
1	Ciliated	SCPEP1	0.639409	0.549	0.339	0
1	Ciliated	LZTFL1	0.639264	0.359	0.085	0
1	Ciliated	C1orf87	0.637831	0.279	0.006	0
1	Ciliated	DNAL4	0.6371	0.343	0.072	0
1	Ciliated	SLAIN2	0.637042	0.388	0.132	0
1	Ciliated	NHLRC4	0.636893	0.291	0.01	0
1	Ciliated	KIF19	0.633119	0.28	0.013	0
1	Ciliated	ZNHIT2	0.631779	0.337	0.067	0
1	Ciliated	COA3	0.6316	0.557	0.321	0
1	Ciliated	ATP5I	0.631581	0.938	0.818	0
1	Ciliated	FTH1	0.631531	0.998	0.988	0
1	Ciliated	MDH1B	0.631233	0.289	0.011	0
1	Ciliated	MT-ND5	0.629713	0.718	0.535	0
1	Ciliated	CHCHD5	0.629558	0.581	0.341	0
1	Ciliated	DLGAP1-AS1	0.629344	0.336	0.078	0
1	Ciliated	AL022068.1	0.62847	0.273	0.015	0
1	Ciliated	SPATS2L	0.625907	0.549	0.335	0
1	Ciliated	CATSPERE	0.625745	0.242	0.009	0
1	Ciliated	SPATA17	0.625272	0.268	0.01	0
1	Ciliated	PERP	0.625243	0.796	0.543	0
1	Ciliated	DLEC1	0.625053	0.273	0.017	0
1	Ciliated	DYNC2LI1	0.624488	0.318	0.063	0
1	Ciliated	LINC01571	0.621876	0.248	0.006	0
1	Ciliated	MPC2	0.62173	0.518	0.306	0
1	Ciliated	GTF2H5	0.621624	0.454	0.225	0
1	Ciliated	AKR1C3	0.618747	0.36	0.134	0
1	Ciliated	C6	0.617735	0.263	0.007	0
1	Ciliated	RCAN3	0.61679	0.337	0.079	0
1	Ciliated	CCDC187	0.61625	0.269	0.014	0
1	Ciliated	MT-ND2	0.615928	0.952	0.79	0
1	Ciliated	GADD45GIP1	0.615862	0.659	0.459	0
1	Ciliated	LGALS3	0.61548	0.832	0.665	0
1	Ciliated	TTC26	0.615253	0.288	0.022	0
1	Ciliated	CAPS2	0.614262	0.27	0.011	0
1	Ciliated	PFDN6	0.614015	0.467	0.252	0
1	Ciliated	NAT14	0.613585	0.316	0.063	0
1	Ciliated	MGST3	0.611535	0.752	0.542	0
1	Ciliated	TSGA10	0.610679	0.282	0.024	0
1	Ciliated	ABHD11-AS1	0.610633	0.301	0.051	0
1	Ciliated	PITPNM1	0.610273	0.315	0.059	0
1	Ciliated	RARRES3	0.610211	0.671	0.478	0
1	Ciliated	CHMP2A	0.610034	0.671	0.471	0
1	Ciliated	UBL5	0.60882	0.933	0.818	0
1	Ciliated	GAS8	0.608663	0.304	0.041	0
1	Ciliated	CFAP70	0.608289	0.265	0.016	0
1	Ciliated	ELOB	0.608185	0.902	0.773	0
1	Ciliated	HSD11B1L	0.606791	0.308	0.058	0
1	Ciliated	CCDC191	0.605872	0.27	0.016	0
1	Ciliated	CYBA	0.605047	0.764	0.5	0
1	Ciliated	MRNIP	0.603851	0.309	0.044	0
1	Ciliated	CCDC96	0.60385	0.278	0.016	0
1	Ciliated	TMEM232	0.603742	0.266	0.008	0
1	Ciliated	VWA3A	0.602823	0.252	0.012	0
1	Ciliated	NRAV	0.602608	0.281	0.023	0
1	Ciliated	CCNA1	0.602524	0.264	0.018	0
1	Ciliated	LINC01513	0.6022	0.271	0.008	0
1	Ciliated	AK9	0.602064	0.273	0.025	0
1	Ciliated	TP53INP1	0.601997	0.37	0.105	0
1	Ciliated	SPTBN1	0.601996	0.531	0.304	0
1	Ciliated	PRDX1	0.600616	0.85	0.677	0
1	Ciliated	MRPL53	0.600434	0.661	0.46	0
1	Ciliated	PFDN5	0.598324	0.954	0.864	0
1	Ciliated	C6orf52	0.597658	0.27	0.016	0
1	Ciliated	NEK11	0.596572	0.272	0.02	0
1	Ciliated	JPT2	0.596146	0.376	0.144	0
1	Ciliated	RSPH14	0.595916	0.266	0.008	0
1	Ciliated	SYNE2	0.595837	0.408	0.175	0
1	Ciliated	TSNAXIP1	0.595284	0.269	0.012	0
1	Ciliated	ENKD1	0.594425	0.298	0.048	0
1	Ciliated	SF3B2	0.5927	0.543	0.334	0
1	Ciliated	DZIP1L	0.59199	0.259	0.014	0
1	Ciliated	ANKRD54	0.590841	0.299	0.054	0
1	Ciliated	YWHAE	0.588392	0.897	0.756	0
1	Ciliated	RIBC2	0.586277	0.267	0.01	0
1	Ciliated	PLEKHS1	0.584646	0.312	0.078	0
1	Ciliated	SLC22A4	0.583165	0.256	0.012	0
1	Ciliated	MRPL57	0.582769	0.646	0.434	0
1	Ciliated	STOX1	0.582106	0.267	0.018	0
1	Ciliated	SAMHD1	0.581907	0.3	0.065	0
1	Ciliated	IQCA1	0.581882	0.28	0.035	0
1	Ciliated	SPAG7	0.581863	0.509	0.297	0
1	Ciliated	TNFRSF19	0.58123	0.324	0.083	0
1	Ciliated	BICC1	0.580784	0.23	0.01	0
1	Ciliated	MUC12	0.58064	0.242	0.017	0
1	Ciliated	PSMB9	0.579637	0.366	0.148	0
1	Ciliated	ALCAM	0.578807	0.563	0.368	0
1	Ciliated	AGTRAP	0.577236	0.372	0.136	0
1	Ciliated	AC133794.1	0.577034	0.252	0.009	0
1	Ciliated	SNX3	0.575818	0.699	0.533	0
1	Ciliated	ROMO1	0.574847	0.782	0.606	0
1	Ciliated	BAIAP3	0.574455	0.243	0.014	0
1	Ciliated	STOM	0.574105	0.687	0.515	0
1	Ciliated	NDUFB10	0.573859	0.648	0.478	0
1	Ciliated	C11orf49	0.573677	0.33	0.09	0
1	Ciliated	RPGR	0.573333	0.314	0.073	0
1	Ciliated	COX6A1	0.572483	0.931	0.81	0
1	Ciliated	MIR99AHG	0.571818	0.285	0.064	0
1	Ciliated	PRR34-AS1	0.571492	0.311	0.091	0
1	Ciliated	CLIC1	0.571041	0.843	0.658	0
1	Ciliated	TRADD	0.569719	0.385	0.174	0
1	Ciliated	SMIM14	0.569705	0.526	0.328	0
1	Ciliated	ARMC4	0.56955	0.264	0.011	0
1	Ciliated	HBB	0.569418	0.155	0.005	0
1	Ciliated	SEM1	0.569399	0.767	0.598	0
1	Ciliated	SMIM19	0.568891	0.387	0.176	0
1	Ciliated	ATP6V1D	0.568775	0.422	0.217	0
1	Ciliated	LRRC73	0.567882	0.268	0.018	0
1	Ciliated	KIF3A	0.56746	0.292	0.057	0
1	Ciliated	CCDC88C	0.567184	0.305	0.076	0
1	Ciliated	IFT88	0.567055	0.272	0.035	0
1	Ciliated	ENAH	0.566995	0.434	0.22	0
1	Ciliated	JKAMP	0.566876	0.409	0.173	0
1	Ciliated	ATP6AP1	0.566652	0.443	0.231	0
1	Ciliated	CERS4	0.566321	0.373	0.167	0
1	Ciliated	MINOS1	0.565609	0.694	0.518	0
1	Ciliated	LINC01765	0.565557	0.239	0.006	0
1	Ciliated	ANKUB1	0.565478	0.244	0.013	0
1	Ciliated	NELL2	0.564874	0.24	0.009	0
1	Ciliated	SYTL1	0.564731	0.411	0.187	0
1	Ciliated	DNAJC10	0.563782	0.353	0.136	0
1	Ciliated	TTC29	0.563605	0.259	0.008	0
1	Ciliated	EPHX1	0.56347	0.608	0.456	0
1	Ciliated	SRP9	0.563463	0.643	0.469	0
1	Ciliated	PPP1R7	0.561255	0.435	0.227	0
1	Ciliated	CLU	0.560976	0.863	0.528	0
1	Ciliated	H3F3A	0.559975	0.94	0.83	0
1	Ciliated	APOBEC4	0.559328	0.237	0.007	0
1	Ciliated	SERTAD4-AS1	0.558909	0.354	0.135	0
1	Ciliated	CLTA	0.558125	0.736	0.569	0
1	Ciliated	DMAC1	0.557041	0.439	0.237	0
1	Ciliated	BX005214.2	0.556821	0.229	0.006	0
1	Ciliated	PIH1D3	0.556743	0.246	0.006	0
1	Ciliated	ANKRD37	0.556495	0.323	0.114	0
1	Ciliated	STYXL1	0.555943	0.294	0.063	0
1	Ciliated	CASC4	0.554717	0.383	0.171	0
1	Ciliated	ANXA11	0.55366	0.65	0.476	0
1	Ciliated	CFAP20	0.553597	0.393	0.176	0
1	Ciliated	RFX2	0.553248	0.313	0.083	0
1	Ciliated	PTPRF	0.552674	0.378	0.173	0
1	Ciliated	CETN3	0.552662	0.356	0.127	0
1	Ciliated	LCA5	0.552619	0.269	0.038	0
1	Ciliated	RRAD	0.55253	0.628	0.382	0
1	Ciliated	C2orf81	0.552159	0.248	0.015	0
1	Ciliated	SMDT1	0.551638	0.733	0.566	0
1	Ciliated	MIR200CHG	0.550638	0.394	0.195	0
1	Ciliated	CCDC157	0.550274	0.257	0.024	0
1	Ciliated	MORF4L1	0.549795	0.892	0.763	0
1	Ciliated	VNN3	0.549627	0.223	0.014	0
1	Ciliated	NDUFAF3	0.549226	0.629	0.441	0
1	Ciliated	HNRNPF	0.548536	0.716	0.535	0
1	Ciliated	SLC35A2	0.548368	0.31	0.092	0
1	Ciliated	LSM4	0.546954	0.5	0.301	0
1	Ciliated	CHCHD10	0.54587	0.556	0.393	0
1	Ciliated	WDR63	0.544618	0.235	0.007	0
1	Ciliated	RHBDD2	0.544502	0.441	0.263	0
1	Ciliated	FCF1	0.544219	0.324	0.093	0
1	Ciliated	SIX1	0.544084	0.323	0.093	0
1	Ciliated	PGM2L1	0.544039	0.323	0.127	0
1	Ciliated	BUD31	0.543818	0.571	0.39	0
1	Ciliated	UQCR11	0.543774	0.925	0.835	0
1	Ciliated	PKIB	0.543665	0.226	0.034	0
1	Ciliated	LRRC26	0.543274	0.253	0.076	0
1	Ciliated	TRIM2	0.543197	0.431	0.234	0
1	Ciliated	IDH2	0.541468	0.409	0.217	0
1	Ciliated	NANS	0.540762	0.494	0.328	0
1	Ciliated	ACAP1	0.540354	0.236	0.026	0
1	Ciliated	GRIN3B	0.539544	0.237	0.01	0
1	Ciliated	C22orf23	0.538479	0.238	0.009	0
1	Ciliated	MT-ND4	0.535566	0.977	0.89	0
1	Ciliated	PLXNB2	0.535068	0.481	0.278	0
1	Ciliated	SELENOH	0.534971	0.726	0.568	0
1	Ciliated	NDUFB7	0.53347	0.709	0.545	0
1	Ciliated	DGKH	0.533396	0.291	0.083	0
1	Ciliated	LINC00963	0.533152	0.35	0.15	0
1	Ciliated	PRR15	0.531818	0.246	0.031	0
1	Ciliated	GNB2	0.531501	0.58	0.419	0
1	Ciliated	SOAT1	0.529834	0.322	0.113	0
1	Ciliated	ZNF664	0.529183	0.359	0.157	0
1	Ciliated	SLC35A3	0.529144	0.348	0.143	0
1	Ciliated	BUD23	0.528939	0.51	0.347	0
1	Ciliated	NME7	0.528763	0.318	0.082	0
1	Ciliated	DRC7	0.528433	0.239	0.01	0
1	Ciliated	ODF2	0.527971	0.272	0.056	0
1	Ciliated	RPP38	0.527779	0.316	0.106	0
1	Ciliated	WRAP53	0.527407	0.261	0.031	0
1	Ciliated	MED25	0.527381	0.28	0.075	0
1	Ciliated	SIGIRR	0.526137	0.379	0.182	0
1	Ciliated	AKNA	0.525534	0.257	0.041	0
1	Ciliated	ST6GALNAC1	0.524213	0.352	0.16	0
1	Ciliated	RNF130	0.523803	0.321	0.129	0
1	Ciliated	TMEM68	0.523552	0.299	0.096	0
1	Ciliated	ABHD11	0.523327	0.37	0.182	0
1	Ciliated	TSPAN3	0.523281	0.642	0.491	0
1	Ciliated	SRP14	0.523222	0.943	0.85	0
1	Ciliated	CNTRL	0.523037	0.242	0.03	0
1	Ciliated	ABI2	0.522492	0.34	0.134	0
1	Ciliated	CHCHD6	0.52227	0.3	0.093	0
1	Ciliated	PLTP	0.521352	0.225	0.042	0
1	Ciliated	C4orf3	0.520807	0.694	0.529	0
1	Ciliated	CCDC40	0.520796	0.234	0.015	0
1	Ciliated	TMBIM6	0.519387	0.881	0.767	0
1	Ciliated	APPL2	0.519078	0.247	0.039	0
1	Ciliated	VPS25	0.519014	0.366	0.169	0
1	Ciliated	ERICH6-AS1	0.518246	0.241	0.02	0
1	Ciliated	C21orf2	0.517946	0.335	0.143	0
1	Ciliated	DUSP18	0.517545	0.251	0.026	0
1	Ciliated	PSMB5	0.516923	0.61	0.441	0
1	Ciliated	C1orf228	0.516913	0.229	0.013	0
1	Ciliated	PRR13	0.516767	0.566	0.375	0
1	Ciliated	PPDPF	0.516172	0.95	0.901	0
1	Ciliated	AC027644.3	0.516055	0.314	0.109	0
1	Ciliated	NDUFC1	0.515512	0.715	0.557	0
1	Ciliated	LRRC45	0.514277	0.246	0.034	0
1	Ciliated	REC8	0.513999	0.26	0.051	0
1	Ciliated	GCLM	0.51239	0.366	0.187	0
1	Ciliated	TMF1	0.512041	0.351	0.161	0
1	Ciliated	WDR93	0.511771	0.226	0.009	0
1	Ciliated	CKLF	0.509839	0.359	0.161	0
1	Ciliated	TTLL10	0.508665	0.211	0.01	0
1	Ciliated	PAPSS1	0.508374	0.337	0.148	0
1	Ciliated	TRIM56	0.508222	0.324	0.135	0
1	Ciliated	TMEM45B	0.508008	0.262	0.069	0
1	Ciliated	ABCA5	0.507895	0.272	0.082	0
1	Ciliated	GALNS	0.507335	0.249	0.042	0
1	Ciliated	CYB561	0.506819	0.328	0.135	0
1	Ciliated	COX5B	0.50655	0.859	0.74	0
1	Ciliated	SURF2	0.505838	0.343	0.153	0
1	Ciliated	DNER	0.505774	0.226	0.011	0
1	Ciliated	BLOC1S1	0.505433	0.596	0.424	0
1	Ciliated	BCAS3	0.504724	0.235	0.024	0
1	Ciliated	MDM1	0.502775	0.227	0.021	0
1	Ciliated	DDX17	0.501828	0.649	0.493	0
1	Ciliated	MAP6	0.500726	0.233	0.017	0
1	Ciliated	ECI2	0.500707	0.271	0.095	0
1	Ciliated	B3GNT5	0.500426	0.356	0.167	0
1	Ciliated	TMEM219	0.500338	0.555	0.39	0
1	Ciliated	LRRC61	0.500211	0.24	0.043	0
1	Ciliated	CFAP54	0.49971	0.205	0.007	0
1	Ciliated	C14orf2	0.49867	0.803	0.669	0
1	Ciliated	FSD1L	0.498637	0.221	0.015	0
1	Ciliated	ANKRD65	0.498477	0.328	0.133	0
1	Ciliated	MRPS21	0.497982	0.693	0.539	0
1	Ciliated	SCAND1	0.49778	0.654	0.498	0
1	Ciliated	RBM38	0.497534	0.28	0.087	0
1	Ciliated	WLS	0.497343	0.339	0.162	0
1	Ciliated	WDR90	0.496594	0.22	0.028	0
1	Ciliated	MAGIX	0.495884	0.26	0.063	0
1	Ciliated	BICDL2	0.494797	0.344	0.162	0
1	Ciliated	CMIP	0.494406	0.352	0.16	0
1	Ciliated	LAMTOR4	0.494321	0.713	0.56	0
1	Ciliated	SMIM5	0.493959	0.231	0.034	0
1	Ciliated	PLXNB1	0.492791	0.308	0.113	0
1	Ciliated	AC234582.1	0.492516	0.213	0.015	0
1	Ciliated	NSMCE1	0.492324	0.338	0.166	0
1	Ciliated	RPGRIP1L	0.490593	0.222	0.024	0
1	Ciliated	SSBP3	0.490554	0.27	0.077	0
1	Ciliated	NEK1	0.49033	0.22	0.028	0
1	Ciliated	IFT20	0.489147	0.383	0.204	0
1	Ciliated	C4orf47	0.488954	0.221	0.009	0
1	Ciliated	ZKSCAN1	0.488914	0.251	0.073	0
1	Ciliated	PCYT2	0.486639	0.329	0.122	0
1	Ciliated	MCAT	0.48648	0.271	0.08	0
1	Ciliated	TMEM173	0.485756	0.315	0.136	0
1	Ciliated	AL353770.4	0.485618	0.191	0.005	0
1	Ciliated	CFAP44	0.485404	0.203	0.012	0
1	Ciliated	SMYD2	0.484374	0.262	0.064	0
1	Ciliated	KNDC1	0.483479	0.23	0.025	0
1	Ciliated	CACNG6	0.482557	0.201	0.006	0
1	Ciliated	RARRES1	0.482374	0.41	0.173	0
1	Ciliated	SEMA3C	0.481954	0.23	0.042	0
1	Ciliated	ELF3	0.481743	0.891	0.767	0
1	Ciliated	PCNX4	0.480369	0.252	0.063	0
1	Ciliated	COX7A2	0.480352	0.933	0.855	0
1	Ciliated	PSIP1	0.48008	0.297	0.115	0
1	Ciliated	FBXO36	0.479546	0.225	0.02	0
1	Ciliated	CFAP74	0.479211	0.208	0.01	0
1	Ciliated	CIRBP	0.479092	0.885	0.766	0
1	Ciliated	PALMD	0.47846	0.237	0.043	0
1	Ciliated	RBKS	0.478298	0.232	0.03	0
1	Ciliated	MYB	0.476563	0.212	0.014	0
1	Ciliated	GAS2L2	0.476114	0.212	0.01	0
1	Ciliated	SUDS3	0.474605	0.33	0.153	0
1	Ciliated	ST13	0.474351	0.704	0.576	0
1	Ciliated	LRRC34	0.47314	0.201	0.007	0
1	Ciliated	CFAP206	0.472645	0.211	0.007	0
1	Ciliated	VRK3	0.471326	0.276	0.09	0
1	Ciliated	ENPP4	0.467875	0.253	0.072	0
1	Ciliated	CAST	0.467409	0.678	0.515	0
1	Ciliated	ENPP5	0.467214	0.234	0.046	0
1	Ciliated	ADGB	0.467085	0.198	0.005	0
1	Ciliated	TUBGCP2	0.466328	0.285	0.103	0
1	Ciliated	MYEF2	0.465007	0.241	0.058	0
1	Ciliated	CCDC28A	0.46497	0.291	0.115	0
1	Ciliated	CDC16	0.463804	0.239	0.074	0
1	Ciliated	SHROOM3	0.463404	0.283	0.115	0
1	Ciliated	IFT140	0.463133	0.219	0.03	0
1	Ciliated	CROCC	0.462483	0.205	0.027	0
1	Ciliated	DERL3	0.462377	0.202	0.026	0
1	Ciliated	MT-RNR2	0.461521	0.968	0.871	0
1	Ciliated	PPP1CB	0.461018	0.79	0.643	0
1	Ciliated	EPB41L4B	0.460802	0.235	0.05	0
1	Ciliated	AC008915.2	0.459334	0.204	0.025	0
1	Ciliated	SKP1	0.458773	0.881	0.769	0
1	Ciliated	PPP4R3B	0.458643	0.264	0.098	0
1	Ciliated	DNAAF4	0.458272	0.196	0.013	0
1	Ciliated	PRR7	0.457613	0.264	0.092	0
1	Ciliated	CES4A	0.457542	0.197	0.024	0
1	Ciliated	C16orf71	0.457377	0.193	0.006	0
1	Ciliated	VIM-AS1	0.45713	0.194	0.029	0
1	Ciliated	STRBP	0.456851	0.251	0.074	0
1	Ciliated	DCDC1	0.455801	0.19	0.006	0
1	Ciliated	NBEA	0.455392	0.213	0.027	0
1	Ciliated	TMEM258	0.454702	0.862	0.738	0
1	Ciliated	CNPY3	0.453456	0.282	0.12	0
1	Ciliated	HCG14	0.453248	0.18	0.007	0
1	Ciliated	ELK3	0.452539	0.303	0.129	0
1	Ciliated	GSTA3	0.4524	0.168	0.007	0
1	Ciliated	PCAT19	0.452208	0.171	0.018	0
1	Ciliated	RAMP1	0.451017	0.224	0.071	0
1	Ciliated	TTC39C-AS1	0.450769	0.158	0.005	0
1	Ciliated	AGR2	0.450073	0.729	0.559	0
1	Ciliated	C15orf65	0.448861	0.201	0.019	0
1	Ciliated	NAP1L1	0.448172	0.693	0.548	0
1	Ciliated	C16orf46	0.447367	0.204	0.015	0
1	Ciliated	CEP41	0.447186	0.207	0.027	0
1	Ciliated	CCDC13	0.446445	0.174	0.008	0
1	Ciliated	SYNGAP1	0.445512	0.19	0.018	0
1	Ciliated	INTU	0.445191	0.201	0.027	0
1	Ciliated	KRT42P	0.444995	0.168	0.018	0
1	Ciliated	GNA14	0.443239	0.208	0.028	0
1	Ciliated	ERH	0.442756	0.698	0.565	0
1	Ciliated	PAIP2B	0.442718	0.22	0.036	0
1	Ciliated	APOO	0.442528	0.238	0.063	0
1	Ciliated	AP001207.3	0.442463	0.182	0.012	0
1	Ciliated	DTX3	0.442339	0.233	0.054	0
1	Ciliated	TMEM154	0.442272	0.224	0.044	0
1	Ciliated	CEP290	0.440084	0.209	0.043	0
1	Ciliated	PARK7	0.439222	0.704	0.584	0
1	Ciliated	HIBADH	0.438967	0.26	0.095	0
1	Ciliated	CROCC2	0.438472	0.18	0.01	0
1	Ciliated	ICA1L	0.436611	0.199	0.021	0
1	Ciliated	PIH1D2	0.434578	0.188	0.009	0
1	Ciliated	CFAP69	0.434291	0.189	0.013	0
1	Ciliated	EZR	0.433252	0.942	0.821	0
1	Ciliated	AC008771.1	0.431045	0.243	0.07	0
1	Ciliated	SAP18	0.429556	0.711	0.593	0
1	Ciliated	AC007325.4	0.428835	0.251	0.092	0
1	Ciliated	CFAP161	0.428775	0.19	0.006	0
1	Ciliated	TTC21A	0.428687	0.193	0.017	0
1	Ciliated	MORN1	0.427623	0.182	0.014	0
1	Ciliated	C10orf67	0.427171	0.182	0.005	0
1	Ciliated	KATNB1	0.425268	0.206	0.039	0
1	Ciliated	MAPK10	0.42374	0.207	0.04	0
1	Ciliated	IQCE	0.423578	0.201	0.032	0
1	Ciliated	CHST6	0.42334	0.186	0.013	0
1	Ciliated	ANAPC4	0.423112	0.196	0.034	0
1	Ciliated	ZSCAN18	0.421926	0.241	0.075	0
1	Ciliated	EFHB	0.421755	0.186	0.006	0
1	Ciliated	WDR73	0.421594	0.235	0.065	0
1	Ciliated	SPON2	0.420831	0.168	0.017	0
1	Ciliated	KIFAP3	0.42065	0.223	0.057	0
1	Ciliated	CASC2	0.420323	0.181	0.01	0
1	Ciliated	CLDN8	0.420215	0.174	0.023	0
1	Ciliated	PSMD10	0.419943	0.261	0.1	0
1	Ciliated	P4HA2	0.419603	0.235	0.072	0
1	Ciliated	NDUFA13	0.419416	0.857	0.752	0
1	Ciliated	TOGARAM1	0.419297	0.213	0.038	0
1	Ciliated	GLB1L	0.419089	0.187	0.014	0
1	Ciliated	CCDC60	0.419005	0.198	0.018	0
1	Ciliated	GIPR	0.418783	0.174	0.021	0
1	Ciliated	EPPIN	0.417623	0.143	0.005	0
1	Ciliated	SCAMP4	0.416997	0.262	0.102	0
1	Ciliated	CSTB	0.416451	0.905	0.823	0
1	Ciliated	COX6B1	0.416119	0.872	0.786	0
1	Ciliated	MEIG1	0.41561	0.178	0.007	0
1	Ciliated	CYGB	0.415236	0.189	0.029	0
1	Ciliated	ATP5G2	0.414302	0.869	0.775	0
1	Ciliated	PPP1R36	0.413751	0.167	0.005	0
1	Ciliated	STX2	0.413741	0.204	0.039	0
1	Ciliated	RGCC	0.413013	0.528	0.313	0
1	Ciliated	RAB28	0.412282	0.246	0.076	0
1	Ciliated	PTPRT	0.412161	0.174	0.006	0
1	Ciliated	HINT1	0.411774	0.894	0.808	0
1	Ciliated	KCNN3	0.41096	0.178	0.008	0
1	Ciliated	LRRC49	0.409118	0.177	0.013	0
1	Ciliated	FAIM	0.408837	0.225	0.073	0
1	Ciliated	ANKZF1	0.408462	0.212	0.046	0
1	Ciliated	HIST1H2BD	0.408105	0.212	0.054	0
1	Ciliated	SATB1	0.407617	0.22	0.065	0
1	Ciliated	AL035420.3	0.407133	0.175	0.01	0
1	Ciliated	KIAA1211L	0.407124	0.187	0.021	0
1	Ciliated	ORAI2	0.40689	0.213	0.044	0
1	Ciliated	MAK	0.406824	0.174	0.014	0
1	Ciliated	FAM161A	0.406034	0.184	0.023	0
1	Ciliated	WDR19	0.405917	0.18	0.02	0
1	Ciliated	AC097534.2	0.40244	0.17	0.011	0
1	Ciliated	SERF2	0.401966	0.987	0.971	0
1	Ciliated	MUC16	0.401741	0.17	0.036	0
1	Ciliated	AC245100.8	0.401138	0.205	0.048	0
1	Ciliated	BBS4	0.401043	0.188	0.03	0
1	Ciliated	MAOB	0.399224	0.154	0.008	0
1	Ciliated	ECT2L	0.398829	0.167	0.005	0
1	Ciliated	MAP3K19	0.397883	0.169	0.005	0
1	Ciliated	GALC	0.397877	0.213	0.062	0
1	Ciliated	LCA5L	0.397821	0.176	0.012	0
1	Ciliated	AC023300.2	0.397625	0.161	0.005	0
1	Ciliated	SLC27A2	0.396975	0.189	0.03	0
1	Ciliated	AC087501.2	0.396634	0.148	0.004	0
1	Ciliated	ARHGAP39	0.395906	0.179	0.018	0
1	Ciliated	TTC16	0.3954	0.164	0.006	0
1	Ciliated	NWD1	0.394898	0.164	0.005	0
1	Ciliated	FYB2	0.394811	0.167	0.015	0
1	Ciliated	TP73	0.391107	0.176	0.018	0
1	Ciliated	C2orf76	0.390352	0.198	0.057	0
1	Ciliated	DNAH1	0.38936	0.161	0.012	0
1	Ciliated	WDR49	0.387929	0.178	0.014	0
1	Ciliated	TTC30B	0.386705	0.174	0.011	0
1	Ciliated	SYTL3	0.386274	0.183	0.03	0
1	Ciliated	VWA3B	0.386269	0.163	0.004	0
1	Ciliated	EFCAB12	0.386199	0.167	0.008	0
1	Ciliated	WFDC6	0.385874	0.145	0.007	0
1	Ciliated	SMKR1	0.38555	0.167	0.01	0
1	Ciliated	MPDZ	0.384283	0.18	0.024	0
1	Ciliated	GLT8D1	0.384199	0.206	0.051	0
1	Ciliated	CEP89	0.383079	0.2	0.053	0
1	Ciliated	2020-03-10	0.382629	0.159	0.006	0
1	Ciliated	NEK10	0.381956	0.16	0.006	0
1	Ciliated	TMEM212	0.381012	0.161	0.004	0
1	Ciliated	IFT80	0.380658	0.209	0.058	0
1	Ciliated	FBXO6	0.379168	0.203	0.062	0
1	Ciliated	CEP83	0.379064	0.185	0.039	0
1	Ciliated	OAZ1	0.378608	0.923	0.85	0
1	Ciliated	UNC119B	0.377172	0.175	0.024	0
1	Ciliated	TTBK2	0.376936	0.184	0.036	0
1	Ciliated	PRUNE2	0.37613	0.152	0.006	0
1	Ciliated	FAM47E	0.375929	0.178	0.02	0
1	Ciliated	NME9	0.375679	0.153	0.004	0
1	Ciliated	PRSS12	0.374108	0.175	0.029	0
1	Ciliated	MT-CO2	0.373865	0.991	0.962	0
1	Ciliated	HLA-J	0.373863	0.164	0.026	0
1	Ciliated	COQ8B	0.372932	0.204	0.066	0
1	Ciliated	LRRC56	0.372668	0.17	0.015	0
1	Ciliated	PGAP1	0.372024	0.169	0.026	0
1	Ciliated	NDUFA4	0.37151	0.905	0.831	0
1	Ciliated	KIF3B	0.371031	0.202	0.054	0
1	Ciliated	TTLL9	0.369847	0.15	0.008	0
1	Ciliated	AC113349.1	0.368052	0.143	0.003	0
1	Ciliated	IFT74	0.367558	0.183	0.039	0
1	Ciliated	C14orf79	0.365903	0.165	0.026	0
1	Ciliated	AL590491.2	0.365713	0.142	0.002	0
1	Ciliated	CIPC	0.365322	0.193	0.047	0
1	Ciliated	AC060780.1	0.365153	0.174	0.033	0
1	Ciliated	DZANK1	0.365094	0.154	0.009	0
1	Ciliated	PHTF1	0.364901	0.187	0.046	0
1	Ciliated	ARMC2	0.363547	0.157	0.009	0
1	Ciliated	AC096637.2	0.362909	0.152	0.005	0
1	Ciliated	RHOU	0.362481	0.185	0.039	0
1	Ciliated	MKS1	0.361579	0.168	0.021	0
1	Ciliated	AZIN1-AS1	0.361401	0.159	0.019	0
1	Ciliated	CNIH2	0.36097	0.15	0.007	0
1	Ciliated	LINC02265	0.360793	0.146	0.005	0
1	Ciliated	TP53BP1	0.360702	0.193	0.055	0
1	Ciliated	KIAA1841	0.360323	0.16	0.017	0
1	Ciliated	SRD5A2	0.359957	0.152	0.004	0
1	Ciliated	NUDT7	0.359786	0.169	0.028	0
1	Ciliated	OMA1	0.359283	0.185	0.049	0
1	Ciliated	LINC01186	0.358716	0.149	0.012	0
1	Ciliated	C5orf42	0.358488	0.168	0.037	0
1	Ciliated	IQANK1	0.358311	0.164	0.023	0
1	Ciliated	NR2F1	0.357758	0.154	0.023	0
1	Ciliated	C1orf141	0.357382	0.146	0.003	0
1	Ciliated	LAPTM4A	0.356661	0.85	0.763	0
1	Ciliated	TTC5	0.35621	0.184	0.034	0
1	Ciliated	MIPEP	0.354144	0.19	0.044	0
1	Ciliated	DNAJC16	0.351334	0.192	0.052	0
1	Ciliated	FRMPD2	0.351136	0.138	0.003	0
1	Ciliated	C8orf34	0.350641	0.162	0.026	0
1	Ciliated	MIA	0.349987	0.105	0.007	0
1	Ciliated	C6orf229	0.348429	0.128	0.003	0
1	Ciliated	UCKL1-AS1	0.347507	0.148	0.012	0
1	Ciliated	NEK4	0.346785	0.181	0.049	0
1	Ciliated	SORBS2	0.346517	0.182	0.052	0
1	Ciliated	CEP97	0.346504	0.159	0.024	0
1	Ciliated	AC009502.1	0.345445	0.136	0.004	0
1	Ciliated	TTC12	0.34447	0.158	0.018	0
1	Ciliated	CFAP58	0.343369	0.145	0.003	0
1	Ciliated	ZMYND12	0.343229	0.158	0.01	0
1	Ciliated	AC130456.2	0.341231	0.14	0.01	0
1	Ciliated	ARL6	0.341171	0.16	0.02	0
1	Ciliated	TTC30A	0.341127	0.148	0.013	0
1	Ciliated	RHPN2	0.340648	0.174	0.047	0
1	Ciliated	KCNJ16	0.340543	0.13	0.005	0
1	Ciliated	USP2-AS1	0.339738	0.147	0.008	0
1	Ciliated	MZF1-AS1	0.339033	0.138	0.013	0
1	Ciliated	IL7	0.339003	0.142	0.01	0
1	Ciliated	CNTD1	0.338549	0.128	0.009	0
1	Ciliated	BCAS1	0.337488	0.148	0.016	0
1	Ciliated	LRRC18	0.33714	0.144	0.004	0
1	Ciliated	SEC14L3	0.337071	0.118	0.004	0
1	Ciliated	ADAM12	0.337016	0.126	0.005	0
1	Ciliated	PUDP	0.336365	0.172	0.036	0
1	Ciliated	ESPN	0.336057	0.165	0.03	0
1	Ciliated	LINC00094	0.335466	0.166	0.023	0
1	Ciliated	KIAA2012	0.335153	0.137	0.003	0
1	Ciliated	IQUB	0.334707	0.142	0.006	0
1	Ciliated	SPATA4	0.334521	0.145	0.004	0
1	Ciliated	AP001830.1	0.334168	0.133	0.006	0
1	Ciliated	LRRC27	0.333197	0.166	0.034	0
1	Ciliated	TMEM254	0.333128	0.167	0.035	0
1	Ciliated	ATP9A	0.332981	0.165	0.041	0
1	Ciliated	AKAP6	0.332713	0.141	0.012	0
1	Ciliated	DNAH3	0.332165	0.14	0.005	0
1	Ciliated	PEX11G	0.330192	0.167	0.04	0
1	Ciliated	STPG1	0.329921	0.154	0.017	0
1	Ciliated	AC093159.1	0.329668	0.116	0.003	0
1	Ciliated	DOC2A	0.329271	0.126	0.01	0
1	Ciliated	ATP5E	0.329177	0.969	0.932	0
1	Ciliated	GRAMD1C	0.32885	0.149	0.02	0
1	Ciliated	TEKT3	0.328824	0.139	0.005	0
1	Ciliated	TMEM110	0.328316	0.167	0.044	0
1	Ciliated	COX7C	0.326851	0.948	0.901	0
1	Ciliated	CD4	0.326633	0.139	0.008	0
1	Ciliated	AC004836.1	0.326575	0.133	0.007	0
1	Ciliated	AL390879.2	0.326409	0.145	0.012	0
1	Ciliated	UQCR10	0.326031	0.853	0.753	0
1	Ciliated	ZNF599	0.32571	0.152	0.026	0
1	Ciliated	AC133552.6	0.32549	0.163	0.034	0
1	Ciliated	NUP62CL	0.324205	0.148	0.016	0
1	Ciliated	MRLN	0.324072	0.123	0.003	0
1	Ciliated	CCDC33	0.323198	0.129	0.003	0
1	Ciliated	FNDC11	0.322395	0.139	0.006	0
1	Ciliated	USP2	0.322089	0.144	0.018	0
1	Ciliated	DMD	0.321731	0.176	0.048	0
1	Ciliated	LYL1	0.3216	0.135	0.012	0
1	Ciliated	ULK4	0.321463	0.156	0.023	0
1	Ciliated	LEKR1	0.32085	0.133	0.008	0
1	Ciliated	STK36	0.319885	0.145	0.021	0
1	Ciliated	COL21A1	0.317399	0.133	0.01	0
1	Ciliated	AC025181.2	0.317169	0.154	0.032	0
1	Ciliated	ERICH5	0.31614	0.128	0.008	0
1	Ciliated	AGBL2	0.315652	0.13	0.005	0
1	Ciliated	MISP3	0.315625	0.154	0.036	0
1	Ciliated	DICER1-AS1	0.315081	0.141	0.022	0
1	Ciliated	PEX6	0.314987	0.15	0.03	0
1	Ciliated	H3F3B	0.314341	0.976	0.939	0
1	Ciliated	IFT122	0.314251	0.149	0.027	0
1	Ciliated	AC062017.1	0.314101	0.143	0.02	0
1	Ciliated	DLG5-AS1	0.312888	0.131	0.009	0
1	Ciliated	WDR92	0.312638	0.144	0.021	0
1	Ciliated	CALML4	0.310868	0.12	0.004	0
1	Ciliated	ABCA13	0.309213	0.124	0.017	0
1	Ciliated	CDC14A	0.308991	0.14	0.019	0
1	Ciliated	TRMT1L	0.307521	0.154	0.03	0
1	Ciliated	LY75	0.307476	0.138	0.018	0
1	Ciliated	WDR35	0.306152	0.14	0.017	0
1	Ciliated	KLHL32	0.305426	0.128	0.005	0
1	Ciliated	ENO4	0.304955	0.124	0.005	0
1	Ciliated	SYTL2	0.304036	0.142	0.027	0
1	Ciliated	XPNPEP3	0.303903	0.151	0.034	0
1	Ciliated	TTLL7	0.303622	0.135	0.015	0
1	Ciliated	HRK	0.302079	0.123	0.005	0
1	Ciliated	USP43	0.300332	0.133	0.028	0
1	Ciliated	SLC4A8	0.300193	0.121	0.012	0
1	Ciliated	CCDC81	0.299711	0.117	0.005	0
1	Ciliated	NAT1	0.29967	0.134	0.02	0
1	Ciliated	SFXN3	0.299575	0.159	0.04	0
1	Ciliated	DIXDC1	0.299305	0.136	0.017	0
1	Ciliated	WHRN	0.299284	0.145	0.03	0
1	Ciliated	CRISP2	0.298083	0.107	0.005	0
1	Ciliated	AC103736.1	0.297917	0.115	0.008	0
1	Ciliated	CEP164	0.297723	0.149	0.034	0
1	Ciliated	BCO2	0.29659	0.123	0.007	0
1	Ciliated	C17orf82	0.296539	0.123	0.008	0
1	Ciliated	CFAP47	0.296261	0.12	0.003	0
1	Ciliated	AC022075.1	0.295701	0.129	0.016	0
1	Ciliated	CORO7	0.295486	0.141	0.029	0
1	Ciliated	EFHC2	0.295288	0.131	0.007	0
1	Ciliated	AF228730.7	0.294512	0.11	0.007	0
1	Ciliated	AC010754.1	0.294474	0.106	0.002	0
1	Ciliated	HHLA2	0.293892	0.133	0.011	0
1	Ciliated	AC104162.1	0.293854	0.114	0.002	0
1	Ciliated	DPY19L2P2	0.293567	0.12	0.005	0
1	Ciliated	CLDN16	0.291995	0.124	0.008	0
1	Ciliated	DSTN	0.291939	0.953	0.899	0
1	Ciliated	C2orf70	0.291065	0.125	0.005	0
1	Ciliated	AL445686.2	0.289301	0.124	0.017	0
1	Ciliated	HES2	0.288837	0.129	0.02	0
1	Ciliated	KANSL1L	0.287138	0.131	0.027	0
1	Ciliated	PLEKHG7	0.286499	0.122	0.01	0
1	Ciliated	CERKL	0.285396	0.126	0.005	0
1	Ciliated	BPHL	0.285167	0.149	0.037	0
1	Ciliated	HSP90AB1	0.282254	0.941	0.845	0
1	Ciliated	AC004130.1	0.282089	0.134	0.029	0
1	Ciliated	MYCBPAP	0.278356	0.112	0.004	0
1	Ciliated	ZC2HC1C	0.278352	0.126	0.016	0
1	Ciliated	TCTE1	0.278202	0.117	0.004	0
1	Ciliated	SEC14L4	0.277966	0.104	0.011	0
1	Ciliated	CCDC125	0.277585	0.132	0.022	0
1	Ciliated	FOCAD	0.276537	0.121	0.019	0
1	Ciliated	CFAP61	0.275429	0.117	0.005	0
1	Ciliated	GIPC2	0.275028	0.113	0.01	0
1	Ciliated	KDM1B	0.273872	0.126	0.02	0
1	Ciliated	TTC21B	0.272629	0.129	0.024	0
1	Ciliated	ANKDD1B	0.272385	0.121	0.019	0
1	Ciliated	AL121820.2	0.271349	0.105	0.01	0
1	Ciliated	CDK20	0.270843	0.124	0.019	0
1	Ciliated	PLPPR3	0.269498	0.114	0.005	0
1	Ciliated	OR7E36P	0.269016	0.107	0.002	0
1	Ciliated	ALMS1	0.268745	0.12	0.015	0
1	Ciliated	ALS2CR12	0.268561	0.114	0.004	0
1	Ciliated	AL353622.1	0.268258	0.103	0.007	0
1	Ciliated	ANXA2	0.266313	0.97	0.808	0
1	Ciliated	ARX	0.263574	0.106	0.004	0
1	Ciliated	KIAA0556	0.261979	0.111	0.015	0
1	Ciliated	IL5RA	0.261432	0.112	0.004	0
1	Ciliated	STK11IP	0.260976	0.127	0.026	0
1	Ciliated	KLHL13	0.260832	0.107	0.004	0
1	Ciliated	TTLL5	0.259382	0.125	0.025	0
1	Ciliated	CCDC148	0.258348	0.113	0.007	0
1	Ciliated	AC107464.3	0.255543	0.104	0.007	0
1	Ciliated	C5AR1	0.253035	0.111	0.011	0
1	Ciliated	C2orf50	0.252	0.107	0.004	0
1	Ciliated	LMLN	0.250156	0.112	0.02	0
1	Ciliated	RPS25	-0.300208	0.941	0.957	0
1	Ciliated	RPL35A	-0.344168	0.971	0.977	0
1	Ciliated	S100A6	-0.359301	0.995	0.994	0
1	Ciliated	RPS7	-0.375355	0.905	0.929	0
1	Ciliated	LTA4H	-0.389622	0.082	0.327	0
1	Ciliated	GRN	-0.396327	0.118	0.381	0
1	Ciliated	EVA1A	-0.405958	0.012	0.224	0
1	Ciliated	RPS16	-0.407732	0.957	0.97	0
1	Ciliated	NACA	-0.407904	0.718	0.826	0
1	Ciliated	RPS24	-0.412778	0.906	0.934	0
1	Ciliated	CDC42EP1	-0.418271	0.06	0.302	0
1	Ciliated	RPL22	-0.418501	0.765	0.876	0
1	Ciliated	RPL4	-0.419534	0.762	0.849	0
1	Ciliated	RPL31	-0.425606	0.955	0.977	0
1	Ciliated	ADI1	-0.429961	0.147	0.417	0
1	Ciliated	RPS15	-0.434386	0.978	0.988	0
1	Ciliated	RPS8	-0.434596	0.982	0.986	0
1	Ciliated	MPST	-0.448657	0.129	0.389	0
1	Ciliated	RPL36	-0.452327	0.98	0.991	0
1	Ciliated	RPL27	-0.456866	0.854	0.903	0
1	Ciliated	RPL9	-0.458918	0.874	0.906	0
1	Ciliated	RPL11	-0.459176	0.97	0.982	0
1	Ciliated	RPS10	-0.459598	0.778	0.843	0
1	Ciliated	SSR2	-0.461641	0.288	0.567	0
1	Ciliated	PARM1	-0.46542	0.019	0.239	0
1	Ciliated	RPL13A	-0.466281	0.987	0.993	0
[truncated: 12,680 more rows]
